# Supplementary material for: Metabolic and transcriptional analysis of tuber expansion in Curcuma kwangsiensis
Source: Sci Rep. 2025 Jan 10;15:1588. doi: 10.1038/s41598-024-84763-9 (PMC11724066; doi:10.1038/s41598-024-84763-9)
Supplement: Supplementary file 1 — Supplementary Material 1 [file 41598_2024_84763_MOESM1_ESM.xlsx]

## Sheet: Table S1
Table S1 Data information of C. kwangsiensis metabolome
name	Ion mode	Q1 (Da)	Q3 (Da)	Molecular Weight (Da)	Formula	Ionization model	Compounds	Class I	Class II	CAS
pme3200	Positive	74	57	73.064	C2H7N3	[M+H]+	1-methylguanidine	Nucleotides and derivatives	Nucleotides and derivatives	471-29-4
pmb0782	Positive	86.1	69.2	85.089	C5H11N	[M+H]+	Piperidine	Alkaloids	Alkaloids	110-89-4
MWS2040	Negative	94.98	79.96	95.988	CH4O3S	[M-H]-	Methanesulfonic acid	Organic acids	Organic acids	75-75-2
MWStz073	Positive	102.05	84.05	101.048	C4H7NO2	[M+H]+	5-Hydroxy-2-pyrrolidinone	Alkaloids	Pyrrole alkaloids	62312-55-4
mws4052	Positive	102.06	56.05	101.048	C4H7NO2	[M+H]+	1-Aminocyclopropane-1-carboxylic acid	Organic acids	Organic acids	22059-21-8
MWSmce461	Positive	102.05	56.05	101.048	C4H7NO2	[M+H]+	L-Azetidine-2-carboxylic acid	Alkaloids	Alkaloids	2133-34-8
pmf0256	Negative	101.1	84.7	102.104	C6H14O	[M-H]-	3-Methyl-1-pentanol	Others	Saccharides and Alcohols	589-35-5
pme1841	Positive	103.12	86.1	102.116	C5H14N2	[M+H]+	Cadaverine	Alkaloids	Alkaloids	462-94-2
pme3017	Positive	104.07	58	103.063	C4H9NO2	[M+H]+	2-Aminoisobutyric acid	Organic acids	Organic acids	62-57-7
MWSmce585	Positive	104.07	59.01	103.063	C4H9NO2	[M+H]+	Methyl 3-aminopropanoate	Amino acids and derivatives	Amino acids and derivatives	4138-35-6
pme3011	Positive	104.07	68.8	103.063	C4H9NO2	[M+H]+	γ-Aminobutyric acid	Organic acids	Organic acids	-
pme3033	Positive	104.07	86	103.063	C4H9NO2	[M+H]+	N,N-Dimethylglycine	Amino acids and derivatives	Amino acids and derivatives	1118-68-9
pmb0484	Positive	104.1	60.1	103.091	C5H13NO	[M+H]+	Choline	Alkaloids	Alkaloids	62-49-7
ML10172161	Negative	103	59.01	104.011	C3H4O4	[M-H]-	Hydroxypyruvic acid	Organic acids	Organic acids	1113-60-6
Lmbn000193	Negative	103	59.01	104.011	C3H4O4	[M-H]-	Tartronate semialdehyde	Organic acids	Organic acids	2480-77-5
mws0576	Negative	103.04	59.1	104.047	C4H8O3	[M-H]-	3-Hydroxybutyric acid	Organic acids	Organic acids	300-85-6
pme1975	Negative	103	59	104.06	C3H4O4	[M-H]-	Malonic acid	Organic acids	Organic acids	141-82-2
pme0010	Positive	106	60	105.043	C3H7NO3	[M+H]+	L-Serine	Amino acids and derivatives	Amino acids and derivatives	56-45-1
pme2433	Positive	106.09	88	105.079	C4H11NO2	[M+H]+	Diethanolamine	Alkaloids	Alkaloids	111-42-2
MWS5173	Positive	112.05	70.03	111.043	C4H5N3O	[M+H]+	Isocytosine*	Nucleotides and derivatives	Nucleotides and derivatives	108-53-2
mws0255	Positive	112.05	95	111.043	C4H5N3O	[M+H]+	Cytosine*	Nucleotides and derivatives	Nucleotides and derivatives	71-30-7
pme2122	Positive	112.09	95	111.08	C5H9N3	[M+H]+	Histamine	Alkaloids	Alkaloids	51-45-6
pme0257	Negative	111.02	80	112.027	C4H4N2O2	[M-H]-	Uracil	Nucleotides and derivatives	Nucleotides and derivatives	66-22-8
pme1936	Positive	114.07	86	113.059	C4H7N3O	[M+H]+	Creatinine	Organic acids	Organic acids	60-27-5
Lmbn000121	Negative	113.04	96.01	114.043	C4H6N2O2	[M-H]-	3-Cyano-L-alanine	Amino acids and derivatives	Amino acids and derivatives	6232-19-5
pme0006	Positive	116.07	70.1	115.063	C5H9NO2	[M+H]+	L-Proline	Amino acids and derivatives	Amino acids and derivatives	147-85-3
MWStz040	Positive	116.07	70.07	115.063	C5H9NO2	[M+H]+	Pterolactam	Alkaloids	Pyrrole alkaloids	38072-88-7
mws0376	Negative	115	71	116.011	C4H4O4	[M-H]-	Fumaric acid	Organic acids	Organic acids	110-17-8
pmb1096	Positive	118.07	91	117.058	C8H7N	[M+H]+	Indole	Alkaloids	Plumerane	120-72-9
mws0256	Positive	118.09	72.1	117.079	C5H11NO2	[M+H]+	L-Valine	Amino acids and derivatives	Amino acids and derivatives	72-18-4
MWSmce548	Positive	118.09	58.07	117.079	C5H11NO2	[M+H]+	Betaine	Alkaloids	Alkaloids	107-43-7
pme0120	Positive	118.09	101	117.079	C5H11NO2	[M+H]+	5-Aminovaleric acid	Organic acids	Organic acids	660-88-8
mws0470	Negative	117.02	73	118.027	C4H6O4	[M-H]-	Methylmalonic acid	Organic acids	Organic acids	516-05-2
mws0192	Negative	117.02	73	118.027	C4H6O4	[M-H]-	Succinic acid	Organic acids	Organic acids	110-15-6
mws0147	Negative	117.06	59	118.063	C5H10O3	[M-H]-	β-Hydroxyisovaleric acid	Organic acids	Organic acids	625-08-1
pme3096	Negative	118	74	119.022	C3H5NO4	[M-H]-	Aminomalonic acid	Organic acids	Organic acids	1068-84-4
mws0671	Positive	120.07	74.1	119.058	C4H9NO3	[M+H]+	L-Homoserine	Amino acids and derivatives	Amino acids and derivatives	672-15-1
mws0230	Positive	120.07	74	119.058	C4H9NO3	[M+H]+	L-Threonine	Amino acids and derivatives	Amino acids and derivatives	72-19-5
pmp001287	Positive	120.08	103.05	119.073	C8H9N	[M+H]+	N-Benzylmethylene isomethylamine	Alkaloids	Alkaloids	-
pma0134	Positive	121.04	93.06	120.042	C4H8O4	[M+H]+	D-(-)-Threose	Others	Saccharides and Alcohols	95-43-2
Lmbn002737	Negative	119.05	93.03	120.058	C8H8O	[M-H]-	3-Methylbenzaldehyde	Others	Others	620-23-5
Lmbn002644	Negative	119.05	93.03	120.058	C8H8O	[M-H]-	4-Methylbenzaldehyde	Others	Others	104-87-0
pmb0069	Positive	122	105	121.053	C7H7NO	[M+H]+	Benzamide	Phenolic acids	Phenolic acids	55-21-0
mws0491	Positive	122.1	105	121.089	C8H11N	[M+H]+	Phenethylamine	Alkaloids	Alkaloids	64-04-0
Lmbn001930	Negative	121.03	77.04	122.037	C7H6O2	[M-H]-	2-Hydroxybenzaldehyde (Salicylaldehyde)	Phenolic acids	Phenolic acids	32912
mws0628	Negative	121.03	92	122.037	C7H6O2	[M-H]-	4-Hydroxybenzaldehyde	Phenolic acids	Phenolic acids	123-08-0
mws0133	Positive	123.06	80.05	122.048	C6H6N2O	[M+H]+	Nicotinamide	Others	Vitamin	98-92-0
pme1216	Negative	122.03	78	123.032	C6H5NO2	[M-H]-	2-Picolinic acid	Organic acids	Organic acids	98-98-6
pme0490	Positive	124.04	78	123.032	C6H5NO2	[M+H]+	Nicotinic acid (Vitamin B3)	Others	Vitamin	59-67-6
MWSmce039	Positive	124.04	84.05	123.032	C6H5NO2	[M+H]+	Isonicotinic acid	Others	Vitamin	55-22-1
pmp001086	Positive	127.04	97	126.032	C6H6O3	[M+H]+	5-Hydroxymethylfurfural	Others	Others	67-47-0
MWSmce448	Positive	127.05	81.04	126.043	C5H6N2O2	[M+H]+	Imidazol-1-yl-acetic acid	Organic acids	Organic acids	22884-10-2
MWSmce118	Positive	127.05	81.04	126.043	C5H6N2O2	[M+H]+	Imidazole-4-Acetic Acid	Organic acids	Organic acids	645-65-8
MWS2027	Positive	129.03	69	128.022	C4H4N2O3	[M+H]+	Barbituric acid;Malonylurea;2,4,6-Pyrimidinetrione	Nucleotides and derivatives	Nucleotides and derivatives	67-52-7
MWSmce706	Positive	129.07	56.05	128.059	C5H8N2O2	[M+H]+	Cyclo(Ala-Gly)	Amino acids and derivatives	Amino acids and derivatives	4526-77-6
mws0263	Negative	128.04	82.03	129.043	C5H7NO3	[M-H]-	5-Oxo-L-Proline	Amino acids and derivatives	Amino acids and derivatives	98-79-3
MWSmce709	Positive	130.06	103.05	129.058	C9H7N	[M+H]+	Isoquinoline	Alkaloids	Isoquinoline alkaloids	119-65-3
ML10181668	Positive	130.09	84.08	129.079	C6H11NO2	[M+H]+	Cycloleucine	Amino acids and derivatives	Amino acids and derivatives	52-52-8
MWS0811	Positive	130.09	84.08	129.079	C6H11NO2	[M+H]+	L-Pipecolic Acid	Organic acids	Organic acids	3105-95-1
Zmdp000376	Positive	130.09	84.08	129.09	C5H11N3O	[M+H]+	4-Guanidinobutanal	Others	Others	-
mws0425	Negative	129.02	85	130.027	C5H6O4	[M-H]-	Citraconic acid	Organic acids	Organic acids	498-23-7
Zmgn000217	Negative	129.02	85.03	130.027	C5H6O4	[M-H]-	Methylenesuccinic acid	Organic acids	Organic acids	97-65-4
pmb0501	Positive	131.13	114.1	130.122	C5H14N4	[M+H]+	Agmatine	Alkaloids	Alkaloids	306-60-5
MWS2413	Negative	130.05	58.03	131.058	C5H9NO3	[M-H]-	N-acetyl-beta-alanine	Amino acids and derivatives	Amino acids and derivatives	3025-95-4
mws0216	Positive	132.07	86	131.058	C5H9NO3	[M+H]+	Trans-4-Hydroxy-L-proline	Amino acids and derivatives	Amino acids and derivatives	51-35-4
Zmpn000638	Negative	130.05	88.04	131.069	C4H9N3O2	[M-H]-	3-Guanidinopropionic acid	Organic acids	Organic acids	353-09-3
ML10197929	Negative	130.09	88.04	131.069	C4H9N3O2	[M-H]-	Creatine	Organic acids	Organic acids	57-00-1
mws1587	Positive	132.1	86	131.095	C6H13NO2	[M+H]+	L-Norleucine	Amino acids and derivatives	Amino acids and derivatives	327-57-1
pmp001198	Positive	132.1	57.1	131.095	C6H13NO2	[M+H]+	6-Deoxyfagomine	Alkaloids	Piperidine alkaloids	197449-09-5
mws0227	Positive	132.1	86.2	131.095	C6H13NO2	[M+H]+	L-Leucine	Amino acids and derivatives	Amino acids and derivatives	61-90-5
mws0258	Positive	132.1	86	131.095	C6H13NO2	[M+H]+	L-Isoleucine	Amino acids and derivatives	Amino acids and derivatives	73-32-5
pme2679	Positive	132	86	131.095	C6H13NO2	[M+H]+	L-Allo-isoleucine	Amino acids and derivatives	Amino acids and derivatives	1509-34-8
Lmbn001288	Negative	131.03	87.04	132.042	C5H8O4	[M-H]-	2-Hydroxy-2-methyl-3-oxobutanoic acid	Organic acids	Organic acids	71698-08-3
pme0243	Negative	131.03	87.05	132.042	C5H8O4	[M-H]-	Glutaric acid	Organic acids	Organic acids	110-94-1
Lmmn000806	Negative	131.03	87.05	132.042	C5H8O4	[M-H]-	Dimethylmalonic acid	Organic acids	Organic acids	595-46-0
mws0473	Negative	131.03	87.05	132.042	C5H8O4	[M-H]-	2-Methylsuccinic acid	Organic acids	Organic acids	498-21-5
Lmbn001364	Negative	131.03	87.05	132.042	C5H8O4	[M-H]-	4-Hydroxy-2-Oxopentanoic Acid	Organic acids	Organic acids	3318-73-8
Lmgn000160	Negative	131.05	70.03	132.053	C4H8N2O3	[M-H]-	3-Ureidopropionic Acid	Organic acids	Organic acids	462-88-4
mws0001	Positive	133.06	74	132.054	C4H8N2O3	[M+H]+	L-Asparagine	Amino acids and derivatives	Amino acids and derivatives	70-47-3
pmc0682	Positive	133.1	105.1	132.069	C8H8N2	[M+H]+	4-Aminoindole	Alkaloids	Plumerane	5192-23-4
pme2527	Positive	133	116	132.09	C5H12N2O2	[M+H]+	L-Ornithine	Amino acids and derivatives	Amino acids and derivatives	70-26-8
MWSmce579	Positive	133.06	77.04	132.16	C9H8O	[M+H]+	trans-cinnamaldehyde	Phenolic acids	Phenolic acids	14371-10-9
MWS1882	Negative	132.03	88.04	133.038	C4H7NO4	[M-H]-	Iminodiacetic acid	Organic acids	Organic acids	142-73-4
MWSmce609	Positive	134.04	74.02	133.038	C4H7NO4	[M+H]+	L-Aspartic acid	Amino acids and derivatives	Amino acids and derivatives	56-84-8
Lmbn000198	Negative	133.01	71.01	134.022	C4H6O5	[M-H]-	3-Dehydro-L-Threonic Acid	Others	Saccharides and Alcohols	-
mws0275	Negative	133.01	71.01	134.022	C4H6O5	[M-H]-	L-Malic acid	Organic acids	Organic acids	97-67-6
Zmdp000972	Positive	136.04	91.05	135.035	C4H9NO2S	[M+H]+	S-Methyl-L-cysteine	Amino acids and derivatives	Amino acids and derivatives	1187-84-4
pme0040	Positive	136.06	119	135.054	C5H5N5	[M+H]+	Adenine	Nucleotides and derivatives	Nucleotides and derivatives	73-24-5
pmb0374	Positive	136.06	118.9	135.054	C5H5N5	[M+H]+	2-Aminopurine	Nucleotides and derivatives	Nucleotides and derivatives	452-06-2
Lmxp000939	Positive	136.06	119.04	135.054	C5H5N5	[M+H]+	Zarzissine	Alkaloids	Alkaloids	160568-14-9
HJKP000649	Positive	136.07	91.05	135.068	C8H9NO	[M+H]+	N-benzylformamide	Alkaloids	Alkaloids	6343-54-0
mws0889	Negative	135.03	75.01	136.037	C4H8O5	[M-H]-	D-Threonic Acid	Others	Saccharides and Alcohols	734111
pme1173	Positive	137.05	110	136.039	C5H4N4O	[M+H]+	Allopurinol	Nucleotides and derivatives	Nucleotides and derivatives	315-30-0
MWS2099	Positive	137.06	77.04	136.052	C8H8O2	[M+H]+	4-Methylbenzoic acid	Phenolic acids	Phenolic acids	99-94-5
MWS1852	Positive	137.06	94.04	136.052	C8H8O2	[M+H]+	4-Methoxybenzaldehyde	Phenolic acids	Phenolic acids	123-11-5
pme2268	Positive	138.05	94.07	137.048	C7H7NO2	[M+H]+	Trigonelline	Alkaloids	Pyridine alkaloids	535-83-1
mws1336	Positive	138.06	120	137.048	C7H7NO2	[M+H]+	4-Aminobenzoic acid	Phenolic acids	Phenolic acids	150-13-0
mws0146	Positive	138.05	78	137.048	C7H7NO2	[M+H]+	Nicotinic Acid Methyl Ester(Methyl Nicotinate)	Alkaloids	Pyridine alkaloids	93-60-7
Lmgn001670	Negative	137.03	93.04	138.032	C7H6O3	[M-H]-	Salicylic acid	Phenolic acids	Phenolic acids	69-72-7
mws0749	Negative	137.02	93	138.032	C7H6O3	[M-H]-	4-Hydroxybenzoic Acid	Phenolic acids	Phenolic acids	99-96-7
pme2828	Positive	140	99	139.027	C6H5NO3	[M+H]+	4-Nitrophenol	Phenolic acids	Phenolic acids	100-02-7
mws0704	Negative	140.01	78.96	141.019	C2H8NO4P	[M-H]-	O-Phosphorylethanolamine	Alkaloids	Alkaloids	1071-23-4
pma2987	Positive	142.1	124.09	141.09	C6H11N3O	[M+H]+	Histidinol	Alkaloids	Alkaloids	501-28-0
pme3207	Negative	141.02	59	142.027	C6H6O4	[M-H]-	Muconic acid	Organic acids	Organic acids	1119-72-8
pmb0764	Positive	144.05	113.2	143.04	C6H9NOS	[M+H]+	4-Methyl-5-thiazoleethanol	Others	Others	137-00-8
Hmsp000364	Positive	144.1	98.09	143.095	C7H13NO2	[M+H]+	L-Cyclopentylglycine	Amino acids and derivatives	Amino acids and derivatives	2521-84-8
mws0851	Negative	143.11	143.11	144.115	C8H16O2	[M-H]-	Valproic Acid	Organic acids	Organic acids	99-66-1
Lmyn008503	Negative	143.11	143.11	144.115	C8H16O2	[M-H]-	Octanoic acid	Lipids	Free fatty acids	124-07-2
MWS3020	Positive	145.13	86.1	144.126	C7H16N2O	[M+H]+	N-Acetylcadaverine	Alkaloids	Alkaloids	32343-73-0
Hmmp002124	Positive	146.06	118.06	145.053	C9H7NO	[M+H]+	Indole-3-carboxaldehyde	Alkaloids	Plumerane	487-89-8
MWSmce338	Positive	146.08	70.07	145.074	C6H11NO3	[M+H]+	N-Hydroxypipecolic acid	Alkaloids	Alkaloids	115819-92-6
Lmqp000427	Positive	146.08	82.07	145.074	C6H11NO3	[M+H]+	N-Methyl-Trans-4-Hydroxy-L-Proline	Amino acids and derivatives	Amino acids and derivatives	4252-82-8
mws0567	Positive	146.09	87	145.085	C5H11N3O2	[M+H]+	4-Guanidinobutyric acid	Organic acids	Organic acids	463-00-3
pme2380	Negative	145.01	101	146.022	C5H6O5	[M-H]-	α-Ketoglutaric acid	Organic acids	Organic acids	328-50-7
Wmzn000227	Negative	145.06	109.04	146.058	C6H10O4	[M-H]-	2,2-Dimethylsuccinic acid	Organic acids	Organic acids	597-43-3
mws0208	Negative	145.05	101	146.058	C6H10O4	[M-H]-	Adipic Acid	Organic acids	Organic acids	124-04-9
mws0924	Negative	145.05	101	146.058	C6H10O4	[M-H]-	2-Methylglutaric acid	Organic acids	Organic acids	617-62-9
Lmbn001676	Negative	145.05	101.06	146.058	C6H10O4	[M-H]-	3-Hydroxy-3-Methyl-2-Oxopentanoic Acid	Organic acids	Organic acids	-
Lmbn001609	Negative	145.05	83.05	146.058	C6H10O4	[M-H]-	2-Acetyl-2-Hydroxybutanoic Acid	Organic acids	Organic acids	-
pme0193	Positive	147.08	84	146.069	C5H10N2O3	[M+H]+	L-Glutamine	Amino acids and derivatives	Amino acids and derivatives	56-85-9
pme0026	Positive	147.11	84	146.106	C6H14N2O2	[M+H]+	L-Lysine	Amino acids and derivatives	Amino acids and derivatives	56-87-1
pme0014	Positive	148.06	84	147.053	C5H9NO4	[M+H]+	L-Glutamic acid	Amino acids and derivatives	Amino acids and derivatives	56-86-0
mws1050	Positive	148.06	88	147.053	C5H9NO4	[M+H]+	O-Acetylserine	Amino acids and derivatives	Amino acids and derivatives	5147-00-2
Zmzn000113	Negative	146.05	102.06	147.053	C5H9NO4	[M-H]-	L-threo-3-Methylaspartate	Amino acids and derivatives	Amino acids and derivatives	6061-13-8
MWSmce471	Positive	148.1	86.06	147.09	C6H13NO3	[M+H]+	Fagomine	Alkaloids	Piperidine alkaloids	53185-12-9
MWSmce608	Positive	148.1	74.02	147.09	C6H13NO3	[M+H]+	4-Hydoxy-L-Isoleucine	Amino acids and derivatives	Amino acids and derivatives	781658-23-9
MWSmce190	Positive	148.09	74.02	147.09	C6H13NO3	[M+H]+	(2S,3R,4S)-4-Hydroxyisoleucine	Amino acids and derivatives	Amino acids and derivatives	55399-93-4
pmp001285	Positive	149.02	65.04	148.016	C8H4O3	[M+H]+	Phthalic anhydride	Phenolic acids	Phenolic acids	85-44-9
Lmbn000216	Negative	147.03	57.03	148.037	C5H8O5	[M-H]-	3-Methylmalic acid	Organic acids	Organic acids	152204-30-3
ML10171848	Negative	147.03	85.03	148.037	C5H8O5	[M-H]-	D-Arabinono-1,4-lactone	Others	Saccharides and Alcohols	322392
pmb2826	Negative	147.03	87.1	148.037	C5H8O5	[M-H]-	L-Citramalic acid	Organic acids	Organic acids	1583941
MWS3036	Negative	147.03	85.03	148.037	C5H8O5	[M-H]-	3-Hydroxyglutaric acid	Organic acids	Organic acids	638-18-6
Zmyn000247	Negative	147.03	57.03	148.037	C5H8O5	[M-H]-	2-Hydroxyglutaric Acid	Organic acids	Organic acids	13095-48-2
Zmyn000230	Negative	147.03	57.03	148.037	C5H8O5	[M-H]-	2-Dehydro-3-deoxy-L-arabinonate	Others	Saccharides and Alcohols	-
pme3154	Negative	147.07	59.01	148.074	C6H12O4	[M-H]-	Mevalonic acid	Organic acids	Organic acids	150-97-0
MWSslk226	Positive	149.09	91.05	148.089	C10H12O	[M+H]+	Benzylacetone	Others	Others	2550-26-7
Lmgp000796	Positive	150.06	61.01	149.048	C8H7NO2	[M+H]+	4-Hydroxymandelonitrile	Alkaloids	Phenolamine	13093-65-7
pme1210	Positive	150.06	61	149.051	C5H11NO2S	[M+H]+	L-Methionine	Amino acids and derivatives	Amino acids and derivatives	63-68-3
mws0847	Positive	150.08	133	149.07	C6H7N5	[M+H]+	1-Methyladenine	Nucleotides and derivatives	Nucleotides and derivatives	5142-22-3
mws0262	Negative	149.01	87	150.016	C4H6O6	[M-H]-	L-Tartaric acid	Organic acids	Organic acids	87-69-4
Zmgn000173	Negative	149.05	75.01	150.053	C5H10O5	[M-H]-	D-Ribose	Others	Saccharides and Alcohols	50-69-1
MWSmce682	Negative	149.05	59.01	150.053	C5H10O5	[M-H]-	DL-Xylose	Others	Saccharides and Alcohols	25990-60-7
MWSmce199	Negative	149.05	59.02	150.053	C5H10O5	[M-H]-	L-Xylose	Others	Saccharides and Alcohols	609-06-3
MWSmce676	Negative	149.05	59.01	150.053	C5H10O5	[M-H]-	D-Arabinose	Others	Saccharides and Alcohols	10323-20-3
pmf0420	Negative	149.06	74.9	150.068	C9H10O2	[M-H]-	Benzyl acetate	Organic acids	Organic acids	140-11-4
Lmxp001668	Positive	151.08	91.05	150.068	C9H10O2	[M+H]+	2-Methoxy-4-ethenylphenol	Phenolic acids	Phenolic acids	7786-61-0
MWSmce557	Positive	151.09	109.08	150.079	C8H10N2O	[M+H]+	2-Acetyl-3-ethylpyrazine	Alkaloids	Alkaloids	32974-92-8
Lmxn006423	Negative	150	122.01	151.009	C7H5NOS	[M-H]-	2(3H)-Benzothiazolone	Alkaloids	Alkaloids	934-34-9
pme0183	Positive	152.06	135	151.049	C5H5N5O	[M+H]+	Isoguanine*	Nucleotides and derivatives	Nucleotides and derivatives	3373-53-3
pme1109	Positive	152.06	135	151.049	C5H5N5O	[M+H]+	Guanine	Nucleotides and derivatives	Nucleotides and derivatives	73-40-5
pme0256	Negative	151.03	151	152.033	C5H4N4O2	[M-H]-	Xanthine	Nucleotides and derivatives	Nucleotides and derivatives	69-89-6
Zmgn004894	Negative	151.04	136.02	152.047	C8H8O3	[M-H]-	Methyl 4-hydroxybenzoate	Phenolic acids	Phenolic acids	99-76-3
MWSmce040	Positive	153.05	65.04	152.047	C8H8O3	[M+H]+	Isovanillin	Phenolic acids	Phenolic acids	621-59-0
mws0458	Negative	151.04	136	152.047	C8H8O3	[M-H]-	Vanillin; 4-Hydroxy-3-Methoxybenzaldehyde	Phenolic acids	Phenolic acids	121-33-5
MWS1962	Positive	153.13	83.05	152.12	C10H16O	[M+H]+	cis-Citral	Organic acids	Organic acids	5392-40-5
mws0183	Negative	153.02	109.03	154.027	C7H6O4	[M-H]-	3,4-Dihydroxybenzoic Acid (Protocatechuic acid)*	Phenolic acids	Phenolic acids	99-50-3
mws0180	Negative	153.02	109.03	154.027	C7H6O4	[M-H]-	2,5-Dihydroxybenzoic Acid; Gentisic Acid*	Phenolic acids	Phenolic acids	490-79-9
mws0639	Negative	153.02	109.03	154.027	C7H6O4	[M-H]-	2,3-Dihydroxybenzoic Acid	Phenolic acids	Phenolic acids	303-38-8
Smnn002510	Negative	153.05	123.04	154.063	C8H10O3	[M-H]-	Hydroxytyrosol	Phenolic acids	Phenolic acids	10597-60-1
MWSslk102	Positive	155.01	119.04	154.56	C5H3ClN4	[M+H]+	6-Chloropurine	Nucleotides and derivatives	Nucleotides and derivatives	87-42-3
mws0254	Positive	156.08	110	155.069	C6H9N3O2	[M+H]+	L-Histidine	Amino acids and derivatives	Amino acids and derivatives	71-00-1
pmb0819	Positive	157	130	156.069	C10H8N2	[M+H]+	3-Indoleacetonitrile	Alkaloids	Plumerane	771-51-7
MWSmce158	Positive	157.15	55.05	156.27	C10H20O	[M+H]+	(R)-Citronellol	Others	Saccharides and Alcohols	1117-61-9
MWS1837	Positive	158.12	95.09	157.11	C8H15NO2	[M+H]+	TranexamicAcid	Organic acids	Organic acids	1197-18-8
pmf0174	Negative	157.16	157.2	158.167	C10H22O	[M-H]-	1-Decanol*	Others	Saccharides and Alcohols	112-30-1
pmf0175	Negative	157.16	157.2	158.167	C10H22O	[M-H]-	2-Decanol*	Others	Saccharides and Alcohols	1120-06-5
Lmbn001467	Negative	158.08	116.07	159.09	C7H13NO3	[M-H]-	5-Acetamidopentanoic Acid	Organic acids	Organic acids	1072-10-2
Zmdp000917	Positive	160.11	114.04	159.101	C6H13N3O2	[M+H]+	δ-Guanidinovaleric acid	Organic acids	Organic acids	462-93-1
mws0987	Positive	161.06	115	160.052	C10H8O2	[M+H]+	6-MethylCoumarin	Lignans and Coumarins	Coumarins	92-48-8
Lmbn002072	Negative	159.07	97.07	160.074	C7H12O4	[M-H]-	2-Propylsuccinic acid	Organic acids	Organic acids	618-57-5
Zmjn001813	Negative	159.07	97.06	160.074	C7H12O4	[M-H]-	Pimelic acid	Organic acids	Organic acids	111-16-0
mws1346	Positive	162.08	98	161.069	C6H11NO4	[M+H]+	DL-2-Aminoadipic acid	Alkaloids	Alkaloids	542-32-5
pme3382	Negative	160.06	98	161.069	C6H11NO4	[M-H]-	N-Acetyl-L-threonine	Amino acids and derivatives	Amino acids and derivatives	17093-74-2
Lmcp000282	Positive	162.11	85.03	161.105	C7H15NO3	[M+H]+	L-Carnitine	Alkaloids	Alkaloids	541-15-1
MWS0559	Negative	161.05	71.01	162.053	C6H10O5	[M-H]-	1,6-anhydro-β-D-glucose	Others	Saccharides and Alcohols	498-07-7
Lmqp008175	Positive	163.08	103.05	162.068	C10H10O2	[M+H]+	Methyl Cinnamate	Phenolic acids	Phenolic acids	103-26-4
pmf0440	Positive	163.08	91.1	162.068	C10H10O2	[M+H]+	4-MethoxycinnaMaldehyde	Phenolic acids	Phenolic acids	1963-36-6
pme2758	Negative	162.04	144	163.048	C5H9NO5	[M-H]-	4-Hydroxy-L-glutamic acid	Amino acids and derivatives	Amino acids and derivatives	3913-68-6
MWSCX017	Positive	165.05	119.05	164.047	C9H8O3	[M+H]+	4-hydroxyphenyl acrylaldehyde	Others	Others	-
MWSCX015	Positive	165.05	91.05	164.047	C9H8O3	[M+H]+	Caffeic aldehyde	Phenolic acids	Phenolic acids	141632-15-7
pme1439	Positive	165.05	119	164.047	C9H8O3	[M+H]+	p-Coumaric acid	Phenolic acids	Phenolic acids	501-98-4
Lmmn001643	Negative	163.04	119.05	164.047	C9H8O3	[M-H]-	2-Hydroxycinnamic acid	Phenolic acids	Phenolic acids	583-17-5
Lmbn002648	Negative	163.04	119.05	164.047	C9H8O3	[M-H]-	α-Hydroxycinnamic Acid	Phenolic acids	Phenolic acids	5801-57-0
MWSmce248	Negative	163.04	119.05	164.047	C9H8O3	[M-H]-	3-Hydroxycinnamic Acid	Phenolic acids	Phenolic acids	14755-02-3
pme2529	Negative	163.2	101	164.068	C6H12O5	[M-H]-	1,5-Anhydro-D-glucitol	Others	Saccharides and Alcohols	154-58-5
mws0854	Negative	163	59.01	164.068	C6H12O5	[M-H]-	Rhamnose	Others	Saccharides and Alcohols	3615-41-6
pme2435	Negative	163	59	164.068	C6H12O5	[M-H]-	L-Fucose	Others	Saccharides and Alcohols	2438-80-4
MWSmce712	Positive	165.09	91.05	164.084	C10H12O2	[M+H]+	Ethyl phenylacetate	Phenolic acids	Phenolic acids	101-97-3
Lmmn004032	Negative	163.11	148.06	164.12	C11H16O	[M-H]-	Cis-Jasmone	Others	Others	488-10-8
pme3083	Negative	164.04	120	165.043	C8H7NO3	[M-H]-	2-(Formylamino)benzoic Acid	Phenolic acids	Phenolic acids	3342-77-6
pme2617	Positive	166.05	102	165.046	C5H11NO3S	[M+H]+	L-Methionine Sulfoxide	Amino acids and derivatives	Amino acids and derivatives	3226-65-1
MWS4525	Positive	166.07	124.05	165.065	C6H7N5O	[M+H]+	6-O-methylguanine	Nucleotides and derivatives	Nucleotides and derivatives	20535-83-5
pme0021	Positive	166.09	120.08	165.07	C9H11NO2	[M+H]+	L-Phenylalanine	Amino acids and derivatives	Amino acids and derivatives	63-91-2
Zmhn001420	Negative	165.02	121.03	166.027	C8H6O4	[M-H]-	5,7-Dihydroxy-1(3H)-isobenzofuranone	Phenolic acids	Phenolic acids	27979-58-4
pme0281	Negative	165.02	121.03	166.027	C8H6O4	[M-H]-	Terephthalic acid	Phenolic acids	Phenolic acids	100-21-0
pmc0274	Positive	167.1	121.1	166.031	C6H6N4S	[M+H]+	6-Methylmercaptopurine	Nucleotides and derivatives	Nucleotides and derivatives	50-66-8
mws0344	Negative	165.04	75	166.048	C5H10O6	[M-H]-	D-Xylonic acid	Others	Saccharides and Alcohols	526-91-0
Lmrn003000	Negative	165.06	103.06	166.063	C9H10O3	[M-H]-	2-Hydroxy-3-phenylpropanoic acid	Phenolic acids	Phenolic acids	7326-19-4
mws0346	Negative	165.06	106	166.063	C9H10O3	[M-H]-	3-(3-Hydroxyphenyl)-propionic acid	Phenolic acids	Phenolic acids	621-54-5
MWS0274	Negative	165.06	119.05	166.063	C9H10O3	[M-H]-	DL-3-Phenyllactic acid	Organic acids	Organic acids	828-01-3
Lmbn005172	Negative	165.06	119.05	166.063	C9H10O3	[M-H]-	2,6-Dimethoxybenzaldehyde	Phenolic acids	Phenolic acids	3392-97-0
MWSmce165	Negative	165.08	59.02	166.084	C6H14O5	[M-H]-	L-Fucitol	Others	Saccharides and Alcohols	13074-06-1
pmn001681	Negative	165.09	149.06	166.099	C10H14O2	[M-H]-	1-(4-Methoxyphenyl)-1-propanol	Phenolic acids	Phenolic acids	5349-60-0
MWSmce583	Negative	165.02	91.02	166.13	C8H6O4	[M-H]-	Piperonylic acid	Organic acids	Organic acids	94-53-1
pma2400	Positive	167.1	94.99	166.136	C11H18O	[M+H]+	Dihydrojasmone	Organic acids	Organic acids	1128-08-1
Zmjp000624	Positive	168.06	150.05	167.058	C8H9NO3	[M+H]+	Pyridoxal	Others	Vitamin	66-72-8
NK10253223	Positive	168.06	94.06	167.058	C8H9NO3	[M+H]+	2-Amino-3-methoxybenzoic Acid	Phenolic acids	Phenolic acids	3177-80-8
mws2125	Negative	166.98	78.7	167.982	C3H5O6P	[M-H]-	Phosphoenolpyruvate	Organic acids	Organic acids	138-08-9
Hmbp001276	Positive	169.05	65.03	168.042	C8H8O4	[M+H]+	Gallacetophenone	Phenolic acids	Phenolic acids	528-21-2
Zmsp001834	Positive	169.05	65	168.042	C8H8O4	[M+H]+	2,6-Dimethoxy-1,4-benzoquinone	Quinones	Quinones	530-55-2
pme2598	Negative	167.03	123.04	168.042	C8H8O4	[M-H]-	3,4-Dihydroxybenzeneacetic acid	Phenolic acids	Phenolic acids	102-32-9
mws0028	Negative	167.03	108.02	168.042	C8H8O4	[M-H]-	Vanillic acid	Phenolic acids	Phenolic acids	121-34-6
MWSslk066	Positive	169.05	65.04	168.15	C8H8O4	[M+H]+	Isovanillic acid*	Phenolic acids	Phenolic acids	645-08-9
MWStz091	Positive	169.1	70.07	168.2	C8H12N2O2	[M+H]+	Cyclo(L-Ala-L-Pro)	Amino acids and derivatives	Amino acids and derivatives	36357-32-1
Zmpp000906	Positive	170.08	134	169.074	C8H11NO3	[M+H]+	Norepinephrine	Others	Others	51-41-2
pme1383	Positive	170.08	134.1	169.074	C8H11NO3	[M+H]+	Pyridoxine	Others	Vitamin	65-23-6
MWS0933	Positive	170.09	124.09	169.085	C7H11N3O2	[M+H]+	1-Methylhistidine	Amino acids and derivatives	Amino acids and derivatives	332-80-9
pme3186	Negative	169	79	169.998	C3H7O6P	[M-H]-	DL-Glyceraldehyde-3-phosphate	Organic acids	Organic acids	591-59-3
Zmzn002460	Negative	171.04	127.05	172.052	C11H8O2	[M-H]-	1-Naphthoic acid	Organic acids	Organic acids	86-55-5
Zmgn004439	Negative	171.14	153.14	172.146	C10H20O2	[M-H]-	Decanoic acid	Organic acids	Organic acids	334-48-5
pme3009	Positive	175.02	99	174.016	C6H6O6	[M+H]+	Trans-Citridic acid	Organic acids	Organic acids	4023-65-8
MA10039492	Negative	173.01	71.03	174.016	C6H6O6	[M-H]-	Dehydroascorbic acid	Others	Vitamin	490-83-5
mws0154	Negative	173.05	93	174.053	C7H10O5	[M-H]-	Shikimic acid	Organic acids	Organic acids	138-59-0
mws0242	Negative	173.08	111	174.089	C8H14O4	[M-H]-	Suberic Acid	Organic acids	Organic acids	505-48-6
Zmyn000155	Negative	173.11	131.08	174.1	C7H14N2O3	[M-H]-	N-α-Acetyl-L-ornithine	Amino acids and derivatives	Amino acids and derivatives	1572591
mws0260	Positive	175.12	116	174.112	C6H14N4O2	[M+H]+	L-Arginine	Amino acids and derivatives	Amino acids and derivatives	74-79-3
mws1105	Positive	175.12	130	174.116	C11H14N2	[M+H]+	Gramine	Alkaloids	Plumerane	87-52-5
pme0008	Positive	176.1	113	175.096	C6H13N3O3	[M+H]+	L-Citrulline	Amino acids and derivatives	Amino acids and derivatives	372-75-8
pmb3101	Negative	175.06	115	176.068	C7H12O5	[M-H]-	2-Isopropylmalic Acid	Organic acids	Organic acids	49601-06-1
Zmgn001448	Negative	175.06	115.04	176.068	C7H12O5	[M-H]-	2-Propylmalic Acid	Organic acids	Organic acids	-
MWSmce690	Negative	175.02	59.01	176.12	C6H8O6	[M-H]-	Erythorbic acid*	Others	Vitamin	89-65-6
pme2253	Negative	177.04	59	178.048	C6H10O6	[M-H]-	L-Gulono-1,4-Lactone	Others	Saccharides and Alcohols	1128-23-0
pme1021	Negative	177.14	99	178.048	C6H10O6	[M-H]-	D-Glucono-1,5-lactone	Others	Saccharides and Alcohols	90-80-2
mws1195	Positive	179.07	147.1	178.063	C10H10O3	[M+H]+	p-Coumaric acid methyl ester	Phenolic acids	Phenolic acids	3943-97-3
mws1200	Negative	177	145	178.063	C10H10O3	[M-H]-	Trans-4-Hydroxycinnamic Acid Methyl Ester	Organic acids	Organic acids	19367-38-5
pmb2795	Negative	177	145	178.063	C10H10O3	[M-H]-	4-Methoxycinnamic acid	Phenolic acids	Phenolic acids	830-09-1
mws0009	Positive	179.07	91	178.063	C10H10O3	[M+H]+	Coniferaldehyde	Phenolic acids	Phenolic acids	20649-42-7
Jmzn006005	Negative	177.06	117.04	178.063	C10H10O3	[M-H]-	3,4-Methylenedioxy cinnamyl alcohol	Lignans and Coumarins	Lignans	58095-76-4
pmb0786	Positive	180.09	163.06	179.079	C6H13NO5	[M+H]+	D-Glucosamine	Others	Saccharides and Alcohols	3416-24-8
mws2212	Negative	179.03	135.05	180.042	C9H8O4	[M-H]-	Caffeic acid	Phenolic acids	Phenolic acids	331-39-5
mws1164	Negative	179.06	59.01	180.063	C6H12O6	[M-H]-	D-Fructose	Others	Saccharides and Alcohols	57-48-7
pmf0138	Negative	179.06	59	180.063	C6H12O6	[M-H]-	D-Mannose*	Others	Saccharides and Alcohols	3458-28-4
mws4170	Negative	179.06	59.01	180.063	C6H12O6	[M-H]-	D-Glucose	Others	Saccharides and Alcohols	50-99-7
pmf0139	Negative	179.06	59	180.063	C6H12O6	[M-H]-	D-Galactose*	Others	Saccharides and Alcohols	59-23-4
Hmln000297	Negative	179.05	59.01	180.063	C6H12O6	[M-H]-	Inositol	Others	Saccharides and Alcohols	87-89-8
mws0663	Positive	181.07	124	180.065	C7H8N4O2	[M+H]+	1,7-Dimethylxanthine	Nucleotides and derivatives	Nucleotides and derivatives	611-59-6
Hmcp009963	Positive	180.14	123.07	180.138	C11H18NO+	[M]+	Candicine	Alkaloids	Phenolamine	6656-13-9
mws0250	Positive	182.08	136.1	181.074	C9H11NO3	[M+H]+	L-Tyrosine	Amino acids and derivatives	Amino acids and derivatives	60-18-4
MWStz070	Positive	182.08	91.05	181.074	C9H11NO3	[M+H]+	N-(2-Hydroxy-4-methoxyphenyl)acetamide	Alkaloids	Phenolamine	58469-06-0
Lmjp004702	Positive	183.07	137.06	182.058	C9H10O4	[M+H]+	2',4'-Dihydroxy-6'-methoxyacetophenone	Others	Others	3602-54-8
mws1350	Negative	181.05	151	182.058	C9H10O4	[M-H]-	Syringaldehyde; 4-Hydroxy-3,5-Dimethoxybenzaldehyde	Phenolic acids	Phenolic acids	134-96-3
mws0214	Negative	181.07	71	182.079	C6H14O6	[M-H]-	D-Sorbitol*	Others	Saccharides and Alcohols	50-70-4
MA10002917	Negative	183.01	109.02	184.012	C6H4N2O5	[M-H]-	2,4-Dinitrophenol	Phenolic acids	Phenolic acids	51-28-5
MWSmce230	Negative	183.03	124.02	184.037	C8H8O5	[M-H]-	Methyl gallate	Phenolic acids	Phenolic acids	99-24-1
HJN037	Negative	183.03	124.02	184.037	C8H8O5	[M-H]-	4-O-Methylgallic Acid	Phenolic acids	Phenolic acids	883555
MWSmce387	Negative	183.03	124.02	184.037	C8H8O5	[M-H]-	3-O-Methylgallic acid	Phenolic acids	Phenolic acids	3934-84-7
Lmcn002039	Negative	183.07	153.02	184.074	C9H12O4	[M-H]-	Antiarol; 3,4,5-Trimethoxyphenol	Phenolic acids	Phenolic acids	642-71-7
MWS1816	Negative	183.14	183.14	184.146	C11H20O2	[M-H]-	10-Undecenoic acid	Lipids	Free fatty acids	112-38-9
Zmgn000447	Negative	184.98	78.96	185.993	C3H7O7P	[M-H]-	3-Phospho-D-glyceric acid	Others	Saccharides and Alcohols	820-11-1
mws1668	Positive	187.04	131	186.032	C11H6O3	[M+H]+	Angelicin	Lignans and Coumarins	Coumarins	523-50-2
MWStz036	Positive	187.09	145.08	186.079	C11H10N2O	[M+H]+	Deoxyvasicinone	Alkaloids	Alkaloids	530-53-0
mws0752	Negative	185.15	185.16	186.162	C11H22O2	[M-H]-	Undecylic Acid	Lipids	Free fatty acids	112-37-8
Hmmp001310	Positive	188.07	118.07	187.063	C11H9NO2	[M+H]+	3-Indoleacrylic acid	Alkaloids	Plumerane	1204-06-4
Smcp001137	Positive	188.07	118.06	187.063	C11H9NO2	[M+H]+	naphthisoxazol A	Others	Others	-
pmn001492	Negative	187.1	123.1	188.041	C11H8O3	[M-H]-	Ayapin	Lignans and Coumarins	Coumarins	494-56-4
MWSmce250	Positive	189.09	128.06	188.084	C12H12O2	[M+H]+	Butylidenephthalide	Others	Others	72917-31-8
pmp000243	Positive	189.09	143.08	188.084	C12H12O2	[M+H]+	E-Butylphthalide	Others	Others	-
mws0237	Negative	187.1	125	188.105	C9H16O4	[M-H]-	Azelaic acid	Organic acids	Organic acids	123-99-9
pmn001380	Negative	187.1	169.09	188.105	C9H16O4	[M-H]-	Eucommiol	Others	Others	55930-44-4
pme0122	Positive	189.12	126	188.116	C8H16N2O3	[M+H]+	N6-Acetyl-L-lysine	Amino acids and derivatives	Amino acids and derivatives	692-04-6
Zmjp000182	Positive	189.13	70.07	188.127	C7H16N4O2	[M+H]+	N-Monomethyl-L-arginine	Amino acids and derivatives	Amino acids and derivatives	17035-90-4
Zmdp000292	Positive	189.14	70.07	188.127	C7H16N4O2	[M+H]+	Arginine methyl ester	Amino acids and derivatives	Amino acids and derivatives	-
pme3388	Positive	189.13	144	188.127	C7H16N4O2	[M+H]+	Homoarginine	Amino acids and derivatives	Amino acids and derivatives	156-86-5
pmf0348	Negative	187.13	97	188.141	C10H20O3	[M-H]-	2,6-Dimethyl-7-octene-2,3,6-triol	Others	Saccharides and Alcohols	73815-21-1
Zmzp000145	Positive	189.16	84.08	188.152	C9H20N2O2	[M+H]+	Trimethyllysine	Amino acids and derivatives	Amino acids and derivatives	23284-33-5
pme0075	Negative	188.06	128	189.064	C7H11NO5	[M-H]-	N-Acetyl-L-glutamic acid	Amino acids and derivatives	Amino acids and derivatives	1188-37-0
pme2244	Positive	190.09	118.07	189.07	C11H11NO2	[M+H]+	3-Indolepropionic acid	Alkaloids	Plumerane	830-96-6
Lmlp002994	Positive	190.09	175.06	189.079	C11H11NO2	[M+H]+	5-Hydroxyquinoline	Alkaloids	Quinoline alkaloids	578-67-6
mws0193	Positive	190.12	127	189.111	C7H15N3O3	[M+H]+	L-Homocitrulline	Amino acids and derivatives	Amino acids and derivatives	1190-49-4
pme0278	Positive	191.1	128	190.095	C7H14N2O4	[M+H]+	2,6-Diaminooimelic acid	Organic acids	Organic acids	583-93-7
mws1611	Positive	191.11	117.07	190.099	C12H14O2	[M+H]+	Z-Ligustilide	Others	Others	4431-01-0
MWSmce041	Positive	191.1	145.1	190.099	C12H14O2	[M+H]+	Butylphthalide	Others	Others	6066-49-5
Zmyn000453	Negative	191.02	111.01	192.027	C6H8O7	[M-H]-	Isocitric Acid	Organic acids	Organic acids	320-77-4
mws0281	Negative	191.02	111.01	192.027	C6H8O7	[M-H]-	Citric Acid	Organic acids	Organic acids	77-92-9
Cmpp003619	Positive	193.05	105.07	192.042	C10H8O4	[M+H]+	6,7-Dihydroxy-4-methylcoumarin	Lignans and Coumarins	Coumarins	529-84-0
Hmcp002123	Positive	193.05	178.02	192.042	C10H8O4	[M+H]+	Isoscopoletin (6-Hydroxy-7-Methoxycoumarin)	Lignans and Coumarins	Coumarins	776-86-3
MWSslk135	Positive	193.05	147.05	192.042	C10H8O4	[M+H]+	7,8-Dihydroxy-4-methylcoumarin	Lignans and Coumarins	Coumarins	2107-77-9
pme2993	Positive	193.05	133	192.042	C10H8O4	[M+H]+	Scopoletin (7-Hydroxy-6-methoxycoumarin)	Lignans and Coumarins	Coumarins	92-61-5
mws0277	Negative	191.06	85	192.063	C7H12O6	[M-H]-	Quinic Acid	Organic acids	Organic acids	77-95-2
MWSmce412	Positive	193.12	91.06	192.115	C12H16O2	[M+H]+	Senkyunolide A	Others	Others	63038-10-8
Lmmp002080	Positive	193.13	105.03	192.126	C11H16N2O	[M+H]+	N-(4-Aminobutyl)benzamide	Alkaloids	Alkaloids	5692-23-9
mws1189	Negative	193.04	72.8	194.033	C6H10O7	[M-H]-	D-Galacturonic acid*	Others	Saccharides and Alcohols	685-73-4
pme3705	Negative	193.04	73	194.043	C6H10O7	[M-H]-	D-Glucoronic acid	Others	Saccharides and Alcohols	1700908
mws0014	Negative	193.05	134.01	194.058	C10H10O4	[M-H]-	Ferulic acid	Phenolic acids	Phenolic acids	537-98-4
pme0422	Negative	193.06	134	194.058	C10H10O4	[M-H]-	Isoferulic Acid	Phenolic acids	Phenolic acids	537-73-5
Lmdn003756	Negative	193.05	135.05	194.058	C10H10O4	[M-H]-	Methyl caffeate	Phenolic acids	Phenolic acids	3843-74-1
mws2218	Positive	195.09	83.06	194.08	C8H10N4O2	[M+H]+	Caffeine	Alkaloids	Alkaloids	21399
MWSslk097	Positive	195.06	163.04	194.18	C10H10O4	[M+H]+	Dimethyl phthalate	Phenolic acids	Phenolic acids	131-11-3
MWS1771	Positive	196.1	91.05	195.09	C10H13NO3	[M+H]+	L-Tyrosine methyl ester	Amino acids and derivatives	Amino acids and derivatives	1080-06-4
pme0534	Negative	195.05	74.9	196.058	C6H12O7	[M-H]-	Gluconic acid	Others	Saccharides and Alcohols	526-95-4
mws0612	Negative	195.07	121	196.074	C10H12O4	[M-H]-	3,4-Dimethoxyphenyl acetic acid	Phenolic acids	Phenolic acids	93-40-3
pmb2497	Negative	197	153	198.053	C9H10O5	[M-H]-	4-Hydroxy-3-methoxymandelate	Phenolic acids	Phenolic acids	-
mws0027	Negative	197.05	123	198.053	C9H10O5	[M-H]-	syringic acid	Phenolic acids	Phenolic acids	530-57-4
Lmcn002982	Negative	197.05	167	198.053	C9H10O5	[M-H]-	Methyl 3-O-Methyl Gallate	Phenolic acids	Phenolic acids	3934-86-9
Zmzn000079	Negative	199	78.96	200.009	C4H9O7P	[M-H]-	D-Erythrose-4-phosphate	Others	Saccharides and Alcohols	585-18-2
mws2171	Positive	201.05	142.9	200.041	C11H8N2S	[M+H]+	Camalexin	Alkaloids	Plumerane	135531-86-1
pmb2640	Negative	199.17	199.17	200.178	C12H24O2	[M-H]-	Dodecanoic acid (Lauric acid)	Lipids	Free fatty acids	143-07-7
mws1070	Positive	203.03	147	202.027	C11H6O4	[M+H]+	Xanthotoxol	Lignans and Coumarins	Coumarins	2009-24-7
pme0266	Negative	201.11	139	202.121	C10H18O4	[M-H]-	Sebacate	Organic acids	Organic acids	111-20-6
MWS1844	Positive	203.14	129.07	202.136	C14H18O	[M+H]+	2-Pentyl-3-phenyl-2-propenal	Others	Others	122-40-7
NK10251888	Positive	203.15	70.07	202.143	C8H18N4O2	[M+H]+	NG,NG-Dimethyl-L-arginine	Amino acids and derivatives	Amino acids and derivatives	30315-93-6
mws0018	Positive	203.22	83	202.216	C10H26N4	[M+H]+	Spermine	Alkaloids	Alkaloids	71-44-3
MWSslk108	Positive	204.13	85.03	203.116	C9H17NO4	[M+H]+	O-Acetyl-L-carnitine	Alkaloids	Alkaloids	3040-38-8
mws0282	Negative	203.08	116.05	204.09	C11H12N2O2	[M-H]-	L-Tryptophan	Amino acids and derivatives	Amino acids and derivatives	73-22-3
MWStz152	Positive	206.08	118.07	205.074	C11H11NO3	[M+H]+	2-(Acetylamino)-3-phenyl-2-propenoic acid	Alkaloids	Alkaloids	5469-45-4
pme1261	Positive	206.14	76	205.131	C9H19NO4	[M+H]+	D-Panthenol	Others	Saccharides and Alcohols	81-13-0
MWS0618	Negative	204.12	71.05	205.131	C9H19NO4	[M-H]-	Pantothenol	Others	Saccharides and Alcohols	16485-10-2
mws1076	Positive	207.07	151	206.058	C11H10O4	[M+H]+	Scoparone (6,7-Dimethoxycoumarin)	Lignans and Coumarins	Coumarins	120-08-1
pmp001236	Positive	207.07	121.1	206.058	C11H10O4	[M+H]+	Clove chromone	Others	Others	-
pmp000249	Positive	189.09	105.07	206.084	C12H14O3	[M-H2O+H]+	Senkyunolide F	Others	Others	94530-84-4
Lmbn013410	Negative	205.16	189.13	206.167	C14H22O	[M-H]-	2,4-Di-Tert-Butylphenol	Phenolic acids	Phenolic acids	96-76-4
Lmln010063	Negative	205.16	189.13	206.167	C14H22O	[M-H]-	2,6-Di-tert-butylphenol	Phenolic acids	Phenolic acids	128-39-2
Zmgn002106	Negative	206.08	58.03	207.09	C11H13NO3	[M-H]-	N-Acetyl-L-phenylalanine	Amino acids and derivatives	Amino acids and derivatives	2018-61-3
MWSslk120	Positive	208.1	120.08	207.226	C11H13NO3	[M+H]+	N-Acetyl-DL-phenylalanine	Amino acids and derivatives	Amino acids and derivatives	2901-75-9
mws1014	Positive	209.04	149.1	208.037	C10H8O5	[M+H]+	Fraxetin (7,8-Dihydroxy-6-methoxycoumarin)	Lignans and Coumarins	Coumarins	574-84-5
pmb2620	Negative	207.07	133.1	208.074	C11H12O4	[M-H]-	3,4-Dimethoxycinnamic acid	Phenolic acids	Phenolic acids	14737-89-4
pme3443	Negative	207.07	192	208.074	C11H12O4	[M-H]-	Sinapinaldehyde	Phenolic acids	Phenolic acids	4206-58-0
mws1212	Positive	209.08	177.3	208.074	C11H12O4	[M+H]+	Ferulic acid methyl ester	Phenolic acids	Phenolic acids	-
MWSmce389	Positive	209.12	179.07	208.25	C12H16O3	[M+H]+	Beta-asarone	Others	Others	5273-86-9
Zmyn000108	Negative	209.03	85.03	210.038	C6H10O8	[M-H]-	D-Saccharic acid	Others	Saccharides and Alcohols	87-73-0
Zmpn000199	Negative	209.03	85.03	210.038	C6H10O8	[M-H]-	D-Galactaric acid	Others	Saccharides and Alcohols	526-99-8
Hmcn000192	Negative	209.07	59.01	210.073	C7H14O7	[M-H]-	Sedoheptulose	Others	Saccharides and Alcohols	3019-74-7
Hmyp007081	Positive	211.13	151.11	210.125	C12H18O3	[M+H]+	Oxyphyllenone B	Terpenoids	Sesquiterpenoids	-
pme1654	Negative	209.12	59.02	210.126	C12H18O3	[M-H]-	Jasmonic acid	Organic acids	Organic acids	77026-92-7
pme0109	Positive	212.09	166	211.084	C10H13NO4	[M+H]+	Methyldopa	Amino acids and derivatives	Amino acids and derivatives	555-30-6
Lmhp002764	Positive	211.13	70.07	211.144	C11H18N2O2	[M+H]+	Cyclo(Pro-Leu)	Amino acids and derivatives	Amino acids and derivatives	5654-86-4
Lmjp009373	Positive	213.13	155.09	212.12	C15H16O	[M+H]+	Pyrocurzerenone	Terpenoids	Sesquiterpenoids	20013-75-6
pmb2507	Negative	213.1	97	214.024	C5H11O7P	[M-H]-	2-Deoxyribose-1-phosphate	Nucleotides and derivatives	Nucleotides and derivatives	17210-42-3
mws1509	Positive	215.07	121	214.063	C13H10O3	[M+H]+	Phenyl salicylate	Phenolic acids	Phenolic acids	118-55-8
MWS1900	Negative	215.13	153.13	216.136	C11H20O4	[M-H]-	Undecanedioic acid	Lipids	Free fatty acids	1852-04-6
MWSmce184	Positive	219.06	173.03	218.058	C12H10O4	[M+H]+	Ethyl 3-coumarincarboxylate	Lignans and Coumarins	Coumarins	1846-76-0
Hmyn009795	Negative	217.12	174.06	218.13	C14H18O2	[M-H]-	Oxyphyllone G	Terpenoids	Sesquiterpenoids	-
MWSCX004	Positive	219.17	137.1	218.167	C15H22O	[M+H]+	Neopetasane	Others	Others	151282-84-7
MWSmce564	Positive	219.17	159.12	218.167	C15H22O	[M+H]+	Germacrone	Terpenoids	Sesquiterpenoids	6902-91-6
mws1337	Positive	220.12	202.1	219.111	C9H17NO5	[M+H]+	D-Pantothenic Acid	Others	Vitamin	79-83-4
MWS2073	Negative	218.96	160.96	219.969	C8H6Cl2O3	[M-H]-	2,4-Dichlorophenoxyacetic Acid	Organic acids	Organic acids	94-75-7
pme1228	Positive	221.09	204	220.085	C11H12N2O3	[M+H]+	5-Hydroxy-L-tryptophan	Amino acids and derivatives	Amino acids and derivatives	56-69-9
Hmyp008730	Positive	221.19	147.12	220.182	C15H24O	[M+H]+	Oxyphyllol A	Terpenoids	Sesquiterpenoids	-
Lmtp005226	Positive	221.19	105.07	220.183	C15H24O	[M+H]+	Santalol	Others	Others	11031-45-1
MWSmce679	Positive	221.19	147.12	220.183	C15H24O	[M+H]+	Caryophyllene oxide	Others	Others	1139-30-6
mws2608	Positive	222.1	84.05	221.09	C8H15NO6	[M+H]+	N-Acetyl-D-galactosamine	Others	Saccharides and Alcohols	1811-31-0
pme2755	Positive	222	144	221.09	C8H15NO6	[M+H]+	N-Acetyl-D-glucosamine	Others	Saccharides and Alcohols	7512-17-6
mws4174	Positive	222.1	138	221.09	C8H15NO6	[M+H]+	N-Acetyl-D-mannosamine*	Others	Saccharides and Alcohols	7772-94-3
MWS4296	Positive	223.11	120.08	222.1	C11H14N2O3	[M+H]+	Glycylphenylalanine	Amino acids and derivatives	Amino acids and derivatives	-
mws5042	Positive	223.11	120.09	222.1	C11H14N2O3	[M+H]+	L-Glycyl-L-phenylalanine	Amino acids and derivatives	Amino acids and derivatives	721-66-4
Zmln002252	Negative	223.03	149.03	224.032	C10H8O6	[M-H]-	Sideretin (5,7,8-Trihydroxy-6-methoxycoumarin)	Lignans and Coumarins	Coumarins	-
mws4085	Negative	223.06	193	224.068	C11H12O5	[M-H]-	Sinapic acid	Phenolic acids	Phenolic acids	530-59-6
pmp000252	Positive	207.1	119.08	224.093	C12H16O4	[M-H2O+H]+	Senkyunolide I	Others	Others	94596-28-8
pmp000253	Positive	207.1	119.08	224.093	C12H16O4	[M-H2O+H]+	Senkyunolide H	Others	Others	94596-27-7
pmp000251	Positive	207.1	119.09	224.093	C12H16O4	[M-H2O+H]+	E-6,7-Dihydroxydihydroligustilide	Others	Others	-
Hmcp002616	Positive	227.09	212.06	226.079	C13H10N2O2	[M+H]+	1-Methoxycarbonyl-β-carboline	Alkaloids	Plumerane	-
Cmsp002787	Positive	227.09	181.05	226.084	C11H14O5	[M+H]+	3,4'-Dihydroxy-3',5'-dimethoxypropiophenone	Phenolic acids	Phenolic acids	136196-47-9
HJAP051	Positive	227.13	181.09	226.121	C12H18O4	[M+H]+	3-(3,4,5-Trimethoxyphenyl)propan-1-ol	Phenolic acids	Phenolic acids	-
mws0119	Negative	227.2	227.2	228.209	C14H28O2	[M-H]-	Myristic Acid	Lipids	Free fatty acids	544-63-8
pma6455	Negative	229.01	96.97	230.02	C5H11O8P	[M-H]-	Ribulose-5-phosphate	Others	Saccharides and Alcohols	4300-28-1
Lmcp006589	Positive	231.14	185.13	230.131	C15H18O2	[M+H]+	Shizukanolide A	Terpenoids	Sesquiterpenoids	70578-36-8
Zmwp007375	Positive	231.14	185.13	230.131	C15H18O2	[M+H]+	Dehydrocostuslactone	Terpenoids	Sesquiterpenoids	477-43-0
Lmcp007750	Positive	231.14	185.13	230.131	C15H18O2	[M+H]+	Furanodienone	Terpenoids	Sesquiterpenoids	24268-41-5
mws0474	Negative	229.14	211	230.152	C12H22O4	[M-H]-	Dodecanedioic aicd	Lipids	Free fatty acids	693-23-2
Lmhp001670	Positive	231.16	72.08	230.163	C11H22N2O3	[M+H]+	L-Valyl-L-Leucine	Amino acids and derivatives	Amino acids and derivatives	3989-97-7
Hmjp004204	Positive	235.17	137.09	234.161	C15H22O2	[M+H]+	(6S)-2-Methyl-6-[(1R,5S)-(4-methene-5-hydroxyl-2-cyclohexen)-2-hepten-4-one	Terpenoids	Sesquiterpenoids	-
MWSmce591	Positive	235.17	105.07	234.162	C15H22O2	[M+H]+	Curcumenol	Terpenoids	Sesquiterpenoids	19431-84-6
Hmlp006964	Positive	237.07	176.04	236.068	C12H12O5	[M+H]+	5,6,7-Trimethoxycoumarin	Lignans and Coumarins	Coumarins	55085-47-7
MWSHY0202	Positive	237.09	135.05	236.084	C16H12O2	[M+H]+	6-Methylflavone	Flavonoids	Flavones	29976-75-8
Hmqp001042	Positive	237.13	98.97	236.126	C10H20O6	[M+H]+	Butyl beta-D-glucoside	Others	Others	5391-18-4
pmf0418	Positive	237.18	135	236.178	C15H24O2	[M+H]+	Curdione	Terpenoids	Sesquiterpenoids	13657-68-6
MWS20173	Positive	237.18	107.08	236.178	C15H24O2	[M+H]+	1-Hydroxybisabola-2,10-dien-4-one	Others	Others	-
Lmyn000160	Negative	237.06	87.01	238.069	C8H14O8	[M-H]-	Mucic acid Dimethyl Ester	Phenolic acids	Phenolic acids	-
pmn001669	Negative	237.08	147	238.084	C12H14O5	[M-H]-	Methyl sinapate	Phenolic acids	Phenolic acids	20733-94-2
Hmyn008666	Negative	237.15	83.05	238.156	C14H22O3	[M-H]-	Oxyphyllenodiol A	Terpenoids	Sesquiterpenoids	-
pmp000476	Positive	240.2	57.1	239.189	C14H25NO2	[M+H]+	N-Isobutyl-4,5-epoxy-2E-decaenamide	Alkaloids	Alkaloids	-
MWS0552	Negative	239.2	223.03	240.209	C15H28O2	[M-H]-	Cis-10-Pentadecenoic Acid(C15: 1)	Lipids	Free fatty acids	84743-29-3
pme2827	Negative	239	223	240.245	C16H32O	[M-H]-	Palmitaldehyde	Lipids	Free fatty acids	629-80-1
mws1383	Positive	243.09	145	242.08	C12H10N4O2	[M+H]+	Lumichrome	Alkaloids	Alkaloids	1086-80-2
mws0359	Negative	241.22	241.22	242.225	C15H30O2	[M-H]-	Pentadecanoic Acid	Lipids	Free fatty acids	1002-84-2
pme3732	Positive	244.09	112	243.086	C9H13N3O5	[M+H]+	Cytidine	Nucleotides and derivatives	Nucleotides and derivatives	65-46-3
mws0248	Negative	243.06	110	244.07	C9H12N2O6	[M-H]-	Uridine	Nucleotides and derivatives	Nucleotides and derivatives	58-96-8
MWSmce295	Positive	245.07	113.03	244.07	C9H12N2O6	[M+H]+	1-beta-D-Arabinofuranosyluracil	Nucleotides and derivatives	Nucleotides and derivatives	3083-77-0
MWS5231	Negative	243.16	181.16	244.167	C13H24O4	[M-H]-	Tridecanedioic acid	Lipids	Free fatty acids	505-52-2
Lmhp003064	Positive	245.12	120.08	245.128	C14H16N2O2	[M+H]+	Cyclo(Pro-Phe)	Amino acids and derivatives	Amino acids and derivatives	3705-26-8
Lmhp002031	Positive	245.18	86.1	245.186	C12H24N2O3	[M+H]+	L-Leucyl-L-Leucine	Amino acids and derivatives	Amino acids and derivatives	3303-31-9
pmb2591	Negative	245.09	203.2	246.1	C13H14N2O3	[M-H]-	N-Acetyl-L-Tryptophan	Amino acids and derivatives	Amino acids and derivatives	1218-34-4
Lmrj002087	Positive	247.13	86.09	246.121	C10H18N2O5	[M+H]+	L-Isoleucyl-L-Aspartate	Amino acids and derivatives	Amino acids and derivatives	-
Zmdp001647	Positive	247.13	184.1	246.122	C10H18N2O5	[M+H]+	γ-Glutamyl-L-valine	Amino acids and derivatives	Amino acids and derivatives	-
pmp000912	Positive	247.13	229.12	246.126	C15H18O3	[M+H]+	Hydroxyindesteolide	Others	Others	-
Zmwp006764	Positive	247.13	229.12	246.126	C15H18O3	[M+H]+	Linderolide G	Others	Others	-
Hmsp005892	Positive	249.14	137.06	248.141	C15H20O3	[M+H]+	[4]-Shogaol	Phenolic acids	Phenolic acids	-
pme3961	Positive	252.11	136	251.102	C10H13N5O3	[M+H]+	2'-Deoxyadenosine	Nucleotides and derivatives	Nucleotides and derivatives	958-09-8
MWSmce116	Positive	252.1	136.06	251.102	C10H13N5O3	[M+H]+	5'-Deoxyadenosine	Nucleotides and derivatives	Nucleotides and derivatives	4754-39-6
Hmyn009687	Negative	251.17	191.14	252.172	C15H24O3	[M-H]-	Oxyphyllol D	Terpenoids	Sesquiterpenoids	-
MWSHY0147	Positive	255.07	199.08	254.058	C15H10O4	[M+H]+	Daidzein	Flavonoids	Isoflavones	486-66-8
MWSHY0071	Positive	255.06	153.02	254.058	C15H10O4	[M+H]+	Chrysin	Flavonoids	Flavones	480-40-0
mws0361	Negative	253.22	235.19	254.225	C16H30O2	[M-H]-	Palmitoleic Acid	Lipids	Free fatty acids	373-49-9
MWSslk183	Positive	255.07	181.07	254.24	C15H10O4	[M+H]+	7,8-Dihydroxy-4-phenylcoumarin	Lignans and Coumarins	Coumarins	842-01-3
pma3101	Positive	256.2	124.1	256.082	C11H14NO6+	[M+H]+	Nicotinate D-ribonucleoside	Others	Vitamin	17720-18-2
mws1488	Negative	255.23	237.22	256.24	C16H32O2	[M-H]-	Palmitic acid	Lipids	Free fatty acids	21096
mws0120	Positive	258.11	104.11	257.103	C8H20NO6P	[M+H]+	Choline Alfoscerate	Lipids	PC	28319-77-9
Smln008909	Negative	257.08	239.07	258.089	C15H14O4	[M-H]-	Aloebarbendol	Others	Others	194145-93-2
MWSslk133	Negative	257.18	195.18	258.183	C14H26O4	[M-H]-	1,14-Tetradecanedioic Acid	Lipids	Free fatty acids	821-38-5
Zmyn000110	Negative	258.04	78.96	259.046	C6H14NO8P	[M-H]-	D-Glucosamine 1-phosphate	Others	Saccharides and Alcohols	2152-75-2
MWS2442	Negative	259.02	96.97	260.03	C6H13O9P	[M-H]-	D-Fructose 6-Phosphate	Others	Saccharides and Alcohols	643-13-0
mws1090	Negative	259.02	97	260.03	C6H13O9P	[M-H]-	Glucose-1-phosphate	Others	Saccharides and Alcohols	59-56-3
mws0866	Negative	259.02	97	260.03	C6H13O9P	[M-H]-	D-Glucose 6-phosphate	Others	Saccharides and Alcohols	56-73-5
Zmdp002216	Positive	261.14	86.1	260.137	C11H20N2O5	[M+H]+	L-γ-Glutamyl-L-leucine	Amino acids and derivatives	Amino acids and derivatives	2566-39-4
Zmpn000095	Negative	261.04	78.96	262.045	C6H15O9P	[M-H]-	Sorbitol-6-phosphate	Others	Saccharides and Alcohols	20479-58-7
Jmsp004556	Positive	263.16	137.06	262.157	C16H22O3	[M+H]+	[5]-Shogaol	Phenolic acids	Phenolic acids	-
MWSslk173	Positive	263.14	91.06	262.346	C19H18O	[M+H]+	Alnustone	Others	Others	33457-62-4
Lmhp001732	Positive	263.13	70.07	263.139	C14H18N2O3	[M+H]+	L-Prolyl-L-Phenylalanine	Amino acids and derivatives	Amino acids and derivatives	13589-02-1
Lmtn004049	Negative	263.13	204.12	264.136	C15H20O4	[M-H]-	Abscisic acid	Organic acids	Organic acids	21293-29-8
Lmhp002001	Positive	265.15	72.08	264.147	C14H20N2O3	[M+H]+	L-Valyl-L-Phenylalanine	Amino acids and derivatives	Amino acids and derivatives	3918-92-1
Zmgp005257	Positive	265.16	91.06	264.151	C19H20O	[M+H]+	1,7-diphenyl-4-ene-3-heptanone	Others	Others	-
pmb0952	Positive	265.1	122.1	265.112	C12H17N4OS+	[M+H]+	Thiamine (Vitamin B1)	Others	Vitamin	70-16-6
Lmmp002013	Positive	267.17	179.07	266.163	C14H22N2O3	[M+H]+	Dihydroferuloylputrescine	Alkaloids	Phenolamine	-
Zmgn001039	Negative	266.09	134.05	267.078	C9H17NO6S	[M-H]-	S-Ribosyl-L-homocysteine	Amino acids and derivatives	Amino acids and derivatives	-
Zmjp000966	Positive	268.11	136.06	267.097	C10H13N5O4	[M+H]+	Vidarabine	Others	Others	5536-17-4
pme0230	Positive	268.1	136.06	267.097	C10H13N5O4	[M+H]+	Adenosine	Nucleotides and derivatives	Nucleotides and derivatives	58-61-7
mws1662	Positive	269.08	226	268.074	C16H12O4	[M+H]+	Tectochrysin	Flavonoids	Flavones	520-28-5
Hmlp005887	Positive	269.08	151.04	268.074	C16H12O4	[M+H]+	7-Hydroxy-3-(4-hydroxybenzylidene)chroman-4-one	Flavonoids	Dihydroisoflavones	110064-50-1
MWSmce675	Negative	271.08	108.02	272.09	C12H16O7	[M-H]-	Arbutin	Phenolic acids	Phenolic acids	497-76-7
Lmmn003323	Negative	271.23	225.22	272.235	C16H32O3	[M-H]-	2-Hydroxyhexadecanoic acid	Organic acids	Organic acids	764-67-0
pmp001264	Positive	274.27	256.27	273.267	C16H35NO2	[M+H]+	Hexadecylsphingosine	Lipids	Sphingolipids	-
pme3285	Positive	275.09	139	274.084	C15H14O5	[M+H]+	Afzelechin (3,5,7,4'-Tetrahydroxyflavan)	Flavonoids	Flavanols	2545-00-8
mws1422	Positive	275.09	107	274.084	C15H14O5	[M+H]+	Epiafzelechin	Flavonoids	Flavanols	24808-04-6
Lmrj002793	Positive	277.12	120.08	276.112	C14H16N2O4	[M+H]+	Cyclo(Phe-Glu)	Amino acids and derivatives	Amino acids and derivatives	-
pme1712	Negative	275	257	276.132	C11H20N2O6	[M-H]-	L-Saccharopine	Amino acids and derivatives	Amino acids and derivatives	997-68-2
MWSslk131	Positive	277.18	137.07	276.173	C17H24O3	[M+H]+	[6]-Shogaol	Phenolic acids	Phenolic acids	555-66-8
MWSslk154	Positive	277.13	115.04	276.28	C12H20O7	[M+H]+	Triethyl citrate	Organic acids	Organic acids	77-93-0
mws1038	Negative	277.12	146	278.13	C11H22N2O4S	[M-H]-	Pantetheine	Others	Others	496-65-1
Lmxp011770	Positive	279.16	149.02	278.152	C16H22O4	[M+H]+	Diisobutyl phthalate	Phenolic acids	Phenolic acids	84-69-5
pmp001230	Positive	279.16	121	278.152	C16H22O4	[M+H]+	Senkyunolide M	Others	Others	146986-60-9
Lmlp012720	Positive	279.16	149.02	278.152	C16H22O4	[M+H]+	Dibutyl phthalate	Phenolic acids	Phenolic acids	84-74-2
pmb0889	Positive	279.23	95.1	278.225	C18H30O2	[M+H]+	Punicic acid (9Z,11E,13Z-octadecatrienoic acid)	Lipids	Free fatty acids	544-72-9
mws0366	Negative	277.22	277.22	278.225	C18H30O2	[M-H]-	γ-Linolenic Acid	Lipids	Free fatty acids	506-26-3
Lmbn005923	Negative	277.22	59.01	278.225	C18H30O2	[M-H]-	Crepenynic acid	Lipids	Free fatty acids	2277-31-8
mws0367	Negative	277.22	277.22	278.225	C18H30O2	[M-H]-	α-Linolenic Acid	Lipids	Free fatty acids	463-40-1
pmb1650	Positive	279.2	149.4	278.225	C18H30O2	[M+H]+	Octadeca-11E,13E,15Z-trienoic acid	Lipids	Free fatty acids	25575-00-2
mws0629	Positive	281.11	166	280.106	C13H16N2O5	[M+H]+	L-Aspartyl-L-Phenylalanine	Amino acids and derivatives	Amino acids and derivatives	13433-09-5
Zmgp004297	Positive	281.15	107.05	280.146	C19H20O2	[M+H]+	1-phenyl-7-(4-hydroxyphenyl)-4-ene-3-heptanone	Others	Others	-
Lmbn006152	Negative	279.23	59.01	280.24	C18H32O2	[M-H]-	(9Z,11E)-Octadecadienoic acid	Lipids	Free fatty acids	2540-56-9
mws1491	Negative	279.23	279.23	280.24	C18H32O2	[M-H]-	Linoleic acid	Lipids	Free fatty acids	60-33-3
YC512118	Positive	282.28	247.24	281.272	C18H35NO	[M+H]+	Oleamide (9-Octadecenamide)	Lipids	Free fatty acids	301-02-0
Lmyn012331	Negative	281.25	281.25	282.256	C18H34O2	[M-H]-	Petroselinic acid	Lipids	Free fatty acids	593-39-5
mws2623	Negative	281.25	281.25	282.256	C18H34O2	[M-H]-	11-Octadecanoic acid(Vaccenic acid)	Lipids	Free fatty acids	506-17-2
mws0396	Negative	281.25	281.25	282.256	C18H34O2	[M-H]-	Elaidic Acid	Lipids	Free fatty acids	112-79-8
Zmyp000878	Positive	284.1	152.06	283.092	C10H13N5O5	[M+H]+	Crotonoside; 2-Hydroxyadenosine	Nucleotides and derivatives	Nucleotides and derivatives	1818-71-9
Zmzp005934	Positive	284.3	102.09	283.288	C18H37NO	[M+H]+	Stearamide	Alkaloids	Alkaloids	124-26-5
MWSHY0114	Positive	285.08	242.06	284.068	C16H12O5	[M+H]+	Acacetin	Flavonoids	Flavones	480-44-4
mws0918	Negative	283.06	268	284.068	C16H12O5	[M-H]-	Prunetin (5,4'-Dihydroxy-7-methoxyisoflavone)	Flavonoids	Isoflavones	552-59-0
Hmyp008708	Positive	285.08	242.06	284.068	C16H12O5	[M+H]+	Izalpinin	Flavonoids	Flavonols	480-14-8
mws0668	Negative	283.07	151	284.076	C10H12N4O6	[M-H]-	Xanthosine	Nucleotides and derivatives	Nucleotides and derivatives	146-80-5
pma1751	Positive	286.09	124	285.085	C12H15NO7	[M+H]+	N-(beta-D-Glucosyl)nicotinate	Others	Vitamin	-
pmp001269	Positive	286.31	268.3	285.303	C18H39NO	[M+H]+	Hexadecyl ethanolamine	Alkaloids	Alkaloids	-
pmp001238	Positive	287.09	175	286.084	C16H14O5	[M+H]+	Isooxyprohurin	Lignans and Coumarins	Coumarins	-
HJAP130	Positive	287.11	254.07	286.099	C20H14O2	[M+H]+	Methoxyanigorufone	Others	Others	56252-05-2
MWSslk132	Negative	285.21	223.21	286.214	C16H30O4	[M-H]-	Hexadecanedioic acid	Lipids	Free fatty acids	505-54-4
pme2289	Positive	287.2	119	286.23	C20H30O	[M+H]+	Retinol (Vitamin A1)	Others	Vitamin	68-26-8
Zmyn005252	Negative	285.24	239.24	286.251	C17H34O3	[M-H]-	3-Hydroxy-palmitic acid methyl ester	Lipids	Free fatty acids	51883-36-4
mws1436	Positive	287.29	97.2	286.287	C18H38O2	[M+H]+	1,18-Octadecanediol	Lipids	Free fatty acids	3155-43-9
mws1000	Negative	287.06	149	288.063	C15H12O6	[M-H]-	Fustin	Flavonoids	Flavanonols	20725-03-5
pmb3081	Negative	289	97	290.004	C6H11PO11	[M-H]-	Glucarate O-Phosphoric acid	Others	Saccharides and Alcohols	-
pme3163	Negative	289	97	290.04	C7H15O10P	[M-H]-	D-Sedoheptuiose 7-phosphate	Others	Saccharides and Alcohols	2646-35-7
Lmyn003835	Negative	289.04	137.02	290.043	C14H10O7	[M-H]-	4-(3,4,5-Trihydroxybenzoxy)benzoic acid	Phenolic acids	Phenolic acids	-
Lhgp102206	Positive	291.09	139.04	290.079	C15H14O6	[M+H]+	Katsumadin	Others	Others	-
MWSHY0174	Positive	291.09	139.04	290.079	C15H14O6	[M+H]+	Epicatechin	Flavonoids	Flavanols	490-46-0
mws0054	Negative	289.07	245	290.079	C15H14O6	[M-H]-	Catechin	Flavonoids	Flavanols	154-23-4
Lmhn004030	Negative	289.07	151.04	290.079	C15H14O6	[M-H]-	5,7,3',4',5'-Pentahydroxyflavan (Tricetiflavan)	Flavonoids	Flavanols	-
Lmgp004167	Positive	291.09	139.04	290.079	C15H14O6	[M+H]+	3',4,4',5,7-Pentahydroxyflavan (Luteoforol)	Flavonoids	Flavanols	13392-26-2
pmb2657	Negative	289.1	97.1	290.123	C10H18N4O6	[M-H]-	Argininosuccinic acid	Organic acids	Organic acids	2387-71-5
Hmsp006266	Positive	291.2	177.06	290.188	C18H26O3	[M+H]+	Methyl-[6]-Shogaol	Phenolic acids	Phenolic acids	-
pmf0314	Negative	289.25	157	290.261	C20H34O	[M-H]-	(+)-cis-Abienol	Others	Saccharides and Alcohols	17990-16-8
mws2120	Negative	291.01	247.02	292.022	C13H8O8	[M-H]-	Brevifolin carboxylic acid	Phenolic acids	Phenolic acids	18490-95-4
Jmsp005717	Positive	293.21	137.06	292.204	C18H28O3	[M+H]+	Methyl-6-Paradol	Phenolic acids	Phenolic acids	-
Zmdn001564	Negative	293.11	164.07	294.122	C14H18N2O5	[M-H]-	γ-Glutamylphenylalanine	Amino acids and derivatives	Amino acids and derivatives	7432-24-8
Zmyn004676	Negative	293.21	113.1	294.219	C18H30O3	[M-H]-	17-Hydroxylinolenic acid	Lipids	Free fatty acids	-
pmb2786	Negative	293.21	235.17	294.219	C18H30O3	[M-H]-	9-Hydroxy-10,12,15-octadecatrienoic acid	Lipids	Free fatty acids	89886-42-0
Lmbn005443	Negative	293.21	235.17	294.219	C18H30O3	[M-H]-	13-KODE; (9Z,11E)-13-Oxooctadeca-9,11-dienoic acid	Lipids	Free fatty acids	54739-30-9
Zmpn003368	Negative	293.21	195.14	294.219	C18H30O3	[M-H]-	13S-Hydroxy-9Z,11E,15Z-octadecatrienoic acid	Lipids	Free fatty acids	87984-82-5
pmb2792	Negative	293.21	193.1	294.219	C18H30O3	[M-H]-	13-Hydroxy-6,9,11-octadecatrienoic acid	Lipids	Free fatty acids	74784-20-6
Lmmn006306	Negative	293.21	293.21	294.219	C18H30O3	[M-H]-	Machilusolide D	Others	Others	-
Zmyn004732	Negative	293.21	185.12	294.219	C18H30O3	[M-H]-	2R-hydroxy-9Z,12Z,15Z-octadecatrienoic acid	Lipids	Free fatty acids	-
Lmqp000329	Positive	296.07	104.11	295.056	C8H14N3O7P	[M+H]+	5-Aminoimidazole ribonucleotide	Nucleotides and derivatives	Nucleotides and derivatives	25635-88-5
Hmqp005411	Positive	297.24	81.07	296.234	C18H32O3	[M+H]+	9-Oxo-12Z-Octadecenoic acid	Lipids	Free fatty acids	112543-32-5
Hmqp005455	Positive	297.24	81.07	296.234	C18H32O3	[M+H]+	15(R)-Hydroxylinoleic Acid	Lipids	Free fatty acids	177931-23-6
Lmbn005662	Negative	295.23	171.1	296.235	C18H32O3	[M-H]-	9(10)-EpOME;(9R,10S)-(12Z)-9,10-Epoxyoctadecenoic acid	Lipids	Free fatty acids	16833-56-0
Rfmb091	Negative	295.23	195.14	296.235	C18H32O3	[M-H]-	9S-Hydroxy-10E,12Z-octadecadienoic acid	Lipids	Free fatty acids	15514-85-9
Lmbn005369	Negative	295.23	195.14	296.235	C18H32O3	[M-H]-	13(S)-HODE;13(S)-Hydroxyoctadeca-9Z,11E-dienoic acid	Lipids	Free fatty acids	10219-69-9
pmb2799	Negative	295.23	195.2	296.235	C18H32O3	[M-H]-	12,13-Epoxy-9-Octadecenoic Acid	Lipids	Free fatty acids	6799-85-5
pme1474	Positive	298.1	136	297.09	C11H15N5O3S	[M+H]+	5'-Deoxy-5'-(methylthio)adenosine	Nucleotides and derivatives	Nucleotides and derivatives	2457-80-9
pmb0197	Positive	298.1	166.3	297.107	C11H15N5O5	[M+H]+	N7-Methylguanosine	Nucleotides and derivatives	Nucleotides and derivatives	20244-86-4
Zmyn004714	Negative	297.24	183.14	298.251	C18H34O3	[M-H]-	Ricinoleic acid	Lipids	Free fatty acids	141-22-0
pmf0297	Negative	297.32	183.1	298.324	C20H42O	[M-H]-	1-Eicosanol	Lipids	Free fatty acids	629-96-9
pmp001127	Positive	301.07	286.08	300.063	C16H12O6	[M+H]+	Chrysoeriol	Flavonoids	Flavones	491-71-4
mws0058	Negative	299.06	284	300.063	C16H12O6	[M-H]-	Diosmetin (5,7,3'-Trihydroxy-4'-methoxyflavone)	Flavonoids	Flavanones	520-34-3
pmp000001	Positive	301.07	286.05	300.063	C16H12O6	[M+H]+	Hispidulin (5,7,4'-Trihydroxy-6-methoxyflavone)	Flavonoids	Flavones	1447-88-7
Zmhn003257	Negative	299.06	284.04	300.063	C16H12O6	[M-H]-	5,7,2'-Trhiyroxy-8-methoxyflavone	Flavonoids	Flavones	-
Zmhn001358	Negative	299.08	137.02	300.084	C13H16O8	[M-H]-	4-O-Glucosyl-4-hydroxybenzoic acid	Phenolic acids	Phenolic acids	-
Hmtn001302	Negative	299.08	137.02	300.085	C13H16O8	[M-H]-	Glucosyloxybenzoic acid	Phenolic acids	Phenolic acids	-
Lmsn002247	Negative	299.08	137.02	300.085	C13H16O8	[M-H]-	1-O-Salicyloyl-β-D-glucose	Phenolic acids	Phenolic acids	60517-74-0
Hmmp004218	Positive	301.11	283.1	300.099	C17H16O5	[M+H]+	5-Hydroxy-3-(2-hydroxybenzyl)-7-methoxychroman-4-one	Flavonoids	Dihydroisoflavones	-
mws2367	Negative	299.11	119	300.121	C14H20O7	[M-H]-	Salidroside	Phenolic acids	Phenolic acids	10338-51-9
MWS4295	Negative	299.26	253.25	300.266	C18H36O3	[M-H]-	DL-2-hydroxystearic acid	Lipids	Free fatty acids	629-22-1
MWS5235	Negative	299.26	253.25	300.266	C18H36O3	[M-H]-	12-Hydroxyoctadecanoic acid	Lipids	Free fatty acids	106-14-9
Lmqn008288	Negative	299.26	299.26	300.267	C18H36O3	[M-H]-	3-Hydroxyoctadecanoic Acid	Lipids	Free fatty acids	45261-96-9
Hmyp002315	Positive	303.04	257.04	302.042	C15H10O7	[M+H]+	3,5,7,4'-Tetrahydroxy-Coumaronochromone	Others	Others	-
pme3514	Negative	301.04	151	302.043	C15H10O7	[M-H]-	Morin	Flavonoids	Flavonols	480-16-0
Cmsp004086	Positive	303.09	229.08	302.079	C16H14O6	[M+H]+	Dihydrokaempferide	Flavonoids	Flavanonols	137225-59-3
Hmqn000843	Negative	301.09	123.01	302.1	C13H18O8	[M-H]-	Tachioside	Phenolic acids	Phenolic acids	109194-60-7
Zmdp007400	Positive	303.12	271.1	302.115	C17H18O5	[M+H]+	4,5-dihydroxy-2,3,6-trimethoxy-9,10-dihydrophenanthrene	Others	Others	-
MWSmce064	Positive	303.08	149.06	302.28	C16H14O6	[M+H]+	Hematoxylin	Phenolic acids	Phenolic acids	517-28-2
MWSmce549	Positive	303.25	57.07	302.45	C17H34O4	[M+H]+	1-Monomyristin	Lipids	Free fatty acids	589-68-4
mws1375	Positive	304.15	185.09	303.143	C12H21N3O6	[M+H]+	Nicotianamine	Alkaloids	Alkaloids	34441-14-0
mws0044	Negative	303.05	125.02	304.058	C15H12O7	[M-H]-	Dihydroquercetin(Taxifolin)	Flavonoids	Flavanonols	480-18-2
Lmmp003109	Positive	305.1	139.04	304.095	C16H16O6	[M+H]+	3'-O-Methyl-epicatechin	Flavonoids	Flavanols	76549-34-3
mws0369	Negative	303.23	258.9	304.24	C20H32O2	[M-H]-	Arachidonic Acid	Lipids	Free fatty acids	506-32-1
MWSHY0098	Positive	307.08	139.04	306.074	C15H14O7	[M+H]+	Epigallocatechin	Flavonoids	Flavanols	970-74-1
mws0049	Positive	307.08	139.04	306.074	C15H14O7	[M+H]+	Gallocatechin	Flavonoids	Flavanols	970-73-0
mws1567	Negative	307.1	119.05	308.105	C19H16O4	[M-H]-	Bisdemethoxycurcumin	Phenolic acids	Phenolic acids	33171-05-0
pmb2855	Negative	307	145	308.122	C11H20N2O8	[M-H]-	L-Glutamine-O-glycoside	Amino acids and derivatives	Amino acids and derivatives	-
pmb2857	Negative	308.1	146.1	309.106	C11H19NO9	[M-H]-	L-Glutamic acid-O-glycoside	Amino acids and derivatives	Amino acids and derivatives	-
pmb2791	Negative	309.21	209.1	310.1	C18H30O4	[M-H]-	9-Hydroperoxy-10E,12,15Z-octadecatrienoic acid	Lipids	Free fatty acids	111004-08-1
Zmdp001857	Positive	311.12	165.05	310.116	C14H18N2O6	[M+H]+	γ-Glutamyltyrosine	Amino acids and derivatives	Amino acids and derivatives	7432-23-7
Hmjp003854	Positive	311.13	107.04	310.12	C19H18O4	[M+H]+	Dihydrodidemethoxy curcumin	Phenolic acids	Phenolic acids	-
Zmzn003953	Negative	309.2	227.2	310.214	C18H30O4	[M-H]-	13(s)-hydroperoxy-(9z,11e,15z)-octadecatrienoic acid	Lipids	Free fatty acids	67597-26-6
Zmyn004449	Negative	309.21	171.1	310.214	C18H30O4	[M-H]-	9-Hydroxy-12-oxo-10(E),15(Z)-octadecadienoic acid	Lipids	Free fatty acids	-
pme3967	Positive	312.13	180	311.123	C12H17N5O5	[M+H]+	2-(Dimethylamino)guanosine	Nucleotides and derivatives	Nucleotides and derivatives	2140-67-2
Hmyp010491	Positive	313.18	137.06	312.172	C20H24O3	[M+H]+	Yakuchinone A	Others	Others	78954-23-1
pmb2804	Negative	311.1	171.3	312.23	C18H32O4	[M-H]-	13S-Hydroperoxy-9Z,11E-octadecadienoic acid	Lipids	Free fatty acids	33964-75-9
Rfmb087	Negative	311.22	293.21	312.23	C18H32O4	[M-H]-	9-Hydroxy-13-oxo-10-octadecenoic Acid*	Lipids	Free fatty acids	-
Lmbn005287	Negative	311.22	249.22	312.23	C18H32O4	[M-H]-	7S,8S-DiHODE; (9Z,12Z)-(7S,8S)-Dihydroxyoctadeca-9,12-dienoic acid	Lipids	Free fatty acids	143288-65-7
Zmjn004133	Negative	311.22	293.21	312.23	C18H32O4	[M-H]-	9S-Hydroperoxy-10E,12Z-octadecadienoic acid	Lipids	Free fatty acids	5502-91-0
Lhgp102205	Positive	315.16	123.04	314.152	C19H22O4	[M+H]+	(4E)-1,5-Bis(4-hydroxyphenyl)-2-(methoxymethyl)-4-penten-1-ol	Others	Others	-
Lmbn007891	Negative	313.24	183.14	314.246	C18H34O4	[M-H]-	Hydroxy ricinoleic acid	Lipids	Free fatty acids	-
Lmbn005487	Negative	313.24	251.24	314.246	C18H34O4	[M-H]-	12,13-DHOME; (9Z)-12,13-Dihydroxyoctadec-9-enoic acid	Lipids	Free fatty acids	263399-35-5
Lmqn004838	Negative	315.01	299.99	316.022	C15H8O8	[M-H]-	3-O-Methylellagic acid	Tannins	Tannin	-
mws0066	Negative	315.05	151	316.058	C16H12O7	[M-H]-	Isorhamnetin*	Flavonoids	Flavonols	480-19-3
Zmzp004111	Positive	317.06	302.04	316.058	C16H12O7	[M+H]+	Selagin	Flavonoids	Flavones	-
pmp000003	Positive	317.07	302.04	316.058	C16H12O7	[M+H]+	Nepetin (5,7,3',4'-Tetrahydroxy-6-methoxyflavone)	Flavonoids	Flavones	520-11-6
Hmtn001120	Negative	315.11	153.06	316.116	C14H20O8	[M-H]-	5-(2-Hydroxyethyl)-2-O-glucosylphenol	Phenolic acids	Phenolic acids	-
Jmwn002172	Negative	315.11	135.04	316.116	C14H20O8	[M-H]-	3,4-dihydroxyphenylethanol-β-D-glucopyranoside	Phenolic acids	Phenolic acids	-
pmn001553	Negative	315.11	153.1	316.116	C14H20O8	[M-H]-	Cimidahurinine	Phenolic acids	Phenolic acids	142542-89-0
Hmpn005518	Negative	317.18	177.05	316.168	C19H24O4	[M-H]-	1,7-Diphenylheptane-1,3,5,7-tetraol	Phenolic acids	Phenolic acids	-
Cmqn010367	Negative	315.23	231.18	316.24	C21H32O2	[M-H]-	3-(8Z,11E)-8,11-Pentadecadienyl-1,2-benzenediol	Phenolic acids	Phenolic acids	83532-38-1
pmb2221	Positive	318.3	60.1	317.293	C18H39NO3	[M+H]+	4-Hydroxysphinganine	Lipids	Sphingolipids	554-62-1
mws0032	Positive	319.04	153	318.038	C15H10O8	[M+H]+	Myricetin	Flavonoids	Flavonols	529-44-2
mws0945	Negative	317.21	113.1	318.219	C20H30O3	[M-H]-	15-Oxo-5Z,8Z,11Z,13E-eicosatetraenoic acid	Lipids	Free fatty acids	81416-72-0
mws0955	Negative	317.21	113.1	318.219	C20H30O3	[M-H]-	12-Oxo-5,8,10,14-eicosatetraenoic acid	Lipids	Free fatty acids	108437-64-5
pmb0751	Positive	321.1	147.3	320.09	C16H16O7	[M+H]+	Trans-5-O-(p-Coumaroyl)shikimate	Phenolic acids	Phenolic acids	-
Hmsp007613	Positive	321.2	137.06	320.199	C19H28O4	[M+H]+	[8]-Gingerdione	Phenolic acids	Phenolic acids	77334-06-6
Jmsp004770	Positive	321.24	137.06	320.235	C20H32O3	[M+H]+	Methyl-8-Paradol	Phenolic acids	Phenolic acids	-
MWS2687	Negative	319.23	233.16	320.235	C20H32O3	[M-H]-	(±)16-HETE [(±)16-hydroxy-5Z,8Z,11Z,14Z-eicosatetraenoic acid]	Lipids	Free fatty acids	128914-46-5
mws0879	Negative	319.23	257.23	320.235	C20H32O3	[M-H]-	12S-Hydroxy-5Z,8Z,10E,14Z-eicosatetraenoic acid	Lipids	Free fatty acids	54397-83-0
mws0582	Positive	322.11	130	321.099	C11H19N3O6S	[M+H]+	S-(Methyl)glutathione	Amino acids and derivatives	Amino acids and derivatives	2922-56-7
Zmnp002543	Positive	323.14	144.08	322.132	C19H18N2O3	[M+H]+	Emeheterone	Others	Others	117333-12-7
pme3188	Negative	323.03	211	324.036	C9H13N2O9P	[M-H]-	Uridine 5'-monophosphate	Nucleotides and derivatives	Nucleotides and derivatives	58-97-9
Hmjp003516	Positive	325.11	147.04	324.1	C19H16O5	[M+H]+	O-Demethyldemethoxycurcumin	Phenolic acids	Phenolic acids	-
Hmpp003624	Positive	325.14	107.04	324.136	C20H20O4	[M+H]+	1-(4-Hydroxyphenyl)-7-(3-methoxy-4-hydroxyphenyl)-4,6-heptadiene-3-one	Others	Others	-
YC512112	Positive	325.18	163.12	324.169	C16H24O5N2	[M+H]+	Anabasine-glucoside	Alkaloids	Pyridine alkaloids	-
mws0983	Positive	326.31	62.06	325.298	C20H39NO2	[M+H]+	N-Oleoylethanolamine	Alkaloids	Alkaloids	111-58-0
NMW0252	Positive	122	94	230.131	C15H18O2	[M+H]+	Curzerenone	Terpenoids	Sesquiterpenoids	C16943
KMW0509	Positive	121	93	204.188	C15H24	[M+H]+	beta-Elemen	Terpenoids	Sesquiterpenoids	C17094
Jmwn002494	Negative	325.09	119.05	326.1	C15H18O8	[M-H]-	(2E)-3-[4-(β-D-glucopyranoside)-phenylacrylic]-acid	Phenolic acids	Phenolic acids	-
Zmhn002301	Negative	325.09	163.04	326.1	C15H18O8	[M-H]-	p-Coumaric acid-4-O-glucoside	Phenolic acids	Phenolic acids	117405-48-8
pmn001419	Negative	325.09	163.04	326.1	C15H18O8	[M-H]-	1-O-p-Coumaroyl-β-D-glucose	Phenolic acids	Phenolic acids	7139-64-2
Hmjp003268	Positive	327.12	177.05	326.115	C19H18O5	[M+H]+	(E)-1-(3,4-Dihydroxyphenyl)-7-(4-hydroxyphenyl)hept-1-ene-3,5-dione	Phenolic acids	Phenolic acids	-
Lmbp008472	Positive	327.12	137.06	326.115	C19H18O5	[M+H]+	7-Hydroxy-6-methoxy-2-[2-(4-methoxyphenyl)ethyl]chromone	Others	Others	-
Lmqn000351	Negative	325.11	59.01	326.121	C12H22O10	[M-H]-	Rutinose	Others	Saccharides and Alcohols	90-74-4
Lmsn000363	Negative	325.13	145.07	326.137	C16H22O7	[M-H]-	Raspberryketone glucoside	Phenolic acids	Phenolic acids	38963-94-9
Zmgp003455	Positive	327.16	137.06	326.152	C20H22O4	[M+H]+	1-(4-hydroxyphenyl)-7-(4-hydroxy-3-methoxyphenyl)-4-ene-3-heptanone	Others	Others	-
Smjp002269	Positive	328.12	119.05	327.11	C18H17NO5	[M+H]+	N-[3-(4-Hydroxyphenyl)acryloyl]-L-tyrosine	Amino acids and derivatives	Amino acids and derivatives	77201-66-2
HJAP158	Positive	328.15	177.06	327.147	C19H21NO4	[M+H]+	Aromatide	Others	Others	-
Lmcp004116	Positive	329.1	137.06	328.095	C18H16O6	[M+H]+	Oxidoagarochromone C	Others	Others	-
Hmsn002272	Negative	327.11	165.05	328.116	C15H20O8	[M-H]-	Demethyl coniferin	Phenolic acids	Phenolic acids	-
pmn001690	Negative	327.14	165.09	328.152	C16H24O7	[M-H]-	3-Hydroxy-4-isopropylbenzylalcohol-3-O-glucoside	Phenolic acids	Phenolic acids	-
pmp001044	Positive	329.16	167.11	328.152	C16H24O7	[M+H]+	Jasminoside C	Terpenoids	Monoterpenoids	214125-05-0
pmn001691	Negative	327.22	291.2	328.225	C18H32O5	[M-H]-	9,12,13-Trihydroxy-10,15-octadecadienoic acid	Lipids	Free fatty acids	-
mws0371	Negative	327.23	283.3	328.24	C22H32O2	[M-H]-	Cis-4,7,10,13,16,19-Docosahexaenoic Acid	Lipids	Free fatty acids	6217-54-5
mws0884	Negative	328.05	134.2	329.053	C10H12N5O6P	[M-H]-	Cyclic 3',5'-Adenylic acid	Nucleotides and derivatives	Nucleotides and derivatives	60-92-4
Hmhp005160	Positive	331.07	316.05	330.074	C17H14O7	[M+H]+	Rehderianin I	Flavonoids	Flavonols	90965-30-3
Lmyp006951	Positive	331.08	273.04	330.074	C17H14O7	[M+H]+	5,8,4'-Trihydroxy-6,7-dimethoxyflavone	Flavonoids	Flavones	98755-25-0
pmp000004	Positive	331.08	316.06	330.074	C17H14O7	[M+H]+	4',5,7-Trihydroxy-3',6-dimethoxyflavone (Jaceosidin)	Flavonoids	Flavones	18085-97-7
Lmzp004885	Positive	331.08	315.05	330.074	C17H14O7	[M+H]+	Tricin (5,7,4'-Trihydroxy-3',5'-dimethoxyflavone)	Flavonoids	Flavones	520-32-1
Zmhn001883	Negative	329.09	209.04	330.095	C14H18O9	[M-H]-	Vanillic acid-4-O-glucoside	Phenolic acids	Phenolic acids	32142-31-7
Lmtn002565	Negative	329.11	167.03	330.095	C14H18O9	[M-H]-	1-O-Vanilloyl-D-Glucose	Phenolic acids	Phenolic acids	-
Lmmn003663	Negative	329.09	167.04	330.095	C14H18O9	[M-H]-	5-Glucosyloxy-2-Hydroxybenzoic Acid methyl ester	Phenolic acids	Phenolic acids	-
pmn001517	Negative	329.12	167	330.131	C15H22O8	[M-H]-	3,4,5-Trimethoxyphenyl-1-O-Glucoside	Phenolic acids	Phenolic acids	-
Hmqn003054	Negative	329.23	311.23	330.24	C18H34O5	[M-H]-	9,10,11-Trihydroxy-12-octadecenoic acid	Lipids	Free fatty acids	61911-67-9
Lmbn003970	Negative	329.23	211.14	330.241	C18H34O5	[M-H]-	9,12,13-TriHOME; 9(S),12(S),13(S)-Trihydroxy-10(E)-octadecenoic acid	Lipids	Free fatty acids	97134-11-7
Lmbn004240	Negative	329.23	199.13	330.241	C18H34O5	[M-H]-	9,10-Dihydroxy-12,13-epoxyoctadecanoic acid	Lipids	Free fatty acids	-
pmn001694	Negative	329.23	229.15	330.241	C18H34O5	[M-H]-	9,10,13-Trihydroxy-11-Octadecenoic Acid	Lipids	Free fatty acids	29907-57-1
pmp001284	Positive	331.28	313.27	330.277	C19H38O4	[M+H]+	Monopalmitin	Lipids	Glycerol ester	542-44-9
pme3184	Positive	332.08	136	331.068	C10H14N5O6P	[M+H]+	2'-Deoxyadenosine-5'-monophosphate	Nucleotides and derivatives	Nucleotides and derivatives	653-63-4
pmb0789	Positive	332.13	152.07	331.127	C14H21NO8	[M+H]+	Pyridoxine-5'-O-glucoside	Others	Vitamin	-
pmc0066	Positive	333.05	137.05	332.052	C10H13N4O7P	[M+H]+	2'-Deoxyinosine-5'-monophosphate	Nucleotides and derivatives	Nucleotides and derivatives	3393-18-8
pmn001518	Negative	331.07	169.01	332.074	C13H16O10	[M-H]-	1-O-Galloyl-β-D-glucose	Phenolic acids	Phenolic acids	58511-73-2
Hmln000873	Negative	331.07	169.01	332.075	C13H16O10	[M-H]-	2-O-Galloyl-D-glucose	Phenolic acids	Phenolic acids	-
Lmmn001294	Negative	331.1	153.02	332.111	C14H20O9	[M-H]-	Koaburaside	Phenolic acids	Phenolic acids	41653-73-0
Lmzp003207	Positive	333.19	153.13	332.184	C16H28O7	[M+H]+	(3R,4R)-p-Menth-1-ene-3,4-diol-3-O-β-D-glucoside	Others	Others	-
Lmzp003064	Positive	333.19	153.13	332.184	C16H28O7	[M+H]+	(3R,4S,6R)-p-Menth-1-ene-3,6-diol-3-O-β-D-glucoside	Others	Others	-
Hmsp007962	Positive	333.24	177.09	332.235	C21H32O3	[M+H]+	[10]-Shogaol	Phenolic acids	Phenolic acids	36752-54-2
Lmqn000432	Negative	333.06	333.06	334.067	C9H19O11P	[M-H]-	1-(sn-Glycero-3-phospho)-1D-myo-inositol	Others	Saccharides and Alcohols	-
Zmhn005413	Negative	335.04	183.03	336.048	C15H12O9	[M-H]-	p-Dimeric galloyl methyl ester	Phenolic acids	Phenolic acids	-
pmb1178	Positive	339.1	145.4	338.079	C19H14O6	[M+H]+	O-Feruloylhydroxycoumarin	Lignans and Coumarins	Coumarins	-
pmn001421	Negative	337.09	191.05	338.1	C16H18O8	[M-H]-	3-O-p-Coumaroylquinic acid	Phenolic acids	Phenolic acids	87099-71-6
pmb3074	Negative	337.09	191.05	338.1	C16H18O8	[M-H]-	5-O-p-Coumaroylquinic acid	Phenolic acids	Phenolic acids	1899-30-5
Hmpp004047	Positive	339.12	177.05	338.115	C20H18O5	[M+H]+	Demethoxycurcumin	Phenolic acids	Phenolic acids	22608-11-3
pmp001225	Positive	339.12	119	338.115	C20H18O5	[M+H]+	Wighteone	Flavonoids	Isoflavones	51225-30-0
MWS2673	Positive	339.25	121.1	338.246	C20H34O4	[M+H]+	5,6-DiHETrE [(±)5,6-dihydroxy-8Z,11Z,14Z-eicosatrienoic acid]	Lipids	Free fatty acids	213382-49-1
pme3311	Negative	339	97	339.996	C6H14O12P2	[M-H]-	D-Fructose-1,6-biphosphate*	Others	Saccharides and Alcohols	488-69-7
Xmgp006913	Positive	341.14	137.06	340.131	C20H20O5	[M+H]+	2,4,2',4'-tetrahydroxy-3'-prenylchalcone	Flavonoids	Chalcones	-
Hmjp003948	Positive	341.14	177.05	340.131	C20H20O5	[M+H]+	Dihydrodemethoxy curcumin	Phenolic acids	Phenolic acids	-
Lman002731	Negative	341.09	135.04	342.095	C15H18O9	[M-H]-	Grevilloside F	Phenolic acids	Phenolic acids	1094004-50-8
Lmbp008845	Positive	343.12	137.06	342.11	C19H18O6	[M+H]+	Aquilarone G	Others	Others	-
mws5038	Negative	341.11	89.02	342.116	C12H22O11	[M-H]-	Isomaltulose	Others	Saccharides and Alcohols	13718-94-0
mws1080	Negative	341.11	179	342.116	C12H22O11	[M-H]-	Galactinol	Others	Saccharides and Alcohols	3687-64-7
mws1333	Negative	341.11	113	342.116	C12H22O11	[M-H]-	Melibiose	Others	Saccharides and Alcohols	585-99-9
pme0519	Negative	341.11	119.03	342.116	C12H22O11	[M-H]-	D-Sucrose	Others	Saccharides and Alcohols	57-50-1
mws0264	Negative	341.11	119	342.116	C12H22O11	[M-H]-	D-Trehalose	Others	Saccharides and Alcohols	99-20-7
Lmsn000381	Negative	341.11	89.02	342.116	C12H22O11	[M-H]-	D-Maltose	Others	Saccharides and Alcohols	69-79-4
MA10039641	Negative	341.11	89.02	342.116	C12H22O11	[M-H]-	Lactobiose	Others	Saccharides and Alcohols	63-42-3
MWSmce203	Negative	341.12	73.03	342.3	C12H22O11	[M-H]-	D-(+)-Cellobiose*	Others	Saccharides and Alcohols	528-50-7
HJAP050	Positive	344.15	177.05	343.142	C19H21NO5	[M+H]+	N-Feruloyl-3-methoxytyramine	Alkaloids	Phenolamine	78510-19-7
Zmln000899	Negative	343.11	181.05	344.111	C15H20O9	[M-H]-	Syringaldehyde-4-O-glucoside	Phenolic acids	Phenolic acids	-
Lmmn000774	Negative	343.1	181.05	344.111	C15H20O9	[M-H]-	Dihydrocaffeoylglucose	Phenolic acids	Phenolic acids	-
MWS1983	Negative	343.12	89.03	344.132	C12H24O11	[M-H]-	Maltitol	Others	Saccharides and Alcohols	585-88-6
MWSslk074	Negative	343.12	59.01	344.132	C12H24O11	[M-H]-	Lactitol	Others	Saccharides and Alcohols	585-86-4
Zmgp003208	Positive	345.17	327.16	344.162	C20H24O5	[M+H]+	5-hydroxy-1-phenyl-7-(3,4-dihydroxy-5-methoxyphenyl)-3-heptanone	Others	Others	-
Zmgp002799	Positive	345.17	327.16	344.162	C20H24O5	[M+H]+	5-hydroxy-1-(4-hydroxyphenyl)-7-(4-hydroxy-3-methoxyphenyl)-3-heptanone	Others	Others	-
Hmpn003163	Negative	343.16	179.07	344.163	C20H24O5	[M-H]-	5-Hydroxy-1-(4-hydroxy-3-methoxyphenyl)-7-(4-hydroxyphenyl)heptan-3-one	Others	Others	-
Zmjp004875	Positive	347.07	315.06	346.069	C17H14O8	[M+H]+	5,6,3',4'-Tetrahydroxy-3,7-dimethoxyflavone	Flavonoids	Flavones	-
mws1002	Negative	345.06	330	346.069	C17H14O8	[M-H]-	Syringetin	Flavonoids	Flavonols	4423-37-4
pmp001046	Positive	347.17	167.11	346.163	C16H26O8	[M+H]+	Jasminoside B	Terpenoids	Monoterpenoids	214125-04-9
pmb0981	Positive	348.07	136	347.063	C10H14N5O7P	[M+H]+	Adenosine 5'-monophosphate	Nucleotides and derivatives	Nucleotides and derivatives	61-19-8
pmb0532	Positive	349.05	137.3	348.047	C10H13N4O8P	[M+H]+	Inosine 5'-monophosphate	Nucleotides and derivatives	Nucleotides and derivatives	131-99-7
Hmjp003579	Positive	353.14	137.05	352.131	C21H20O5	[M+H]+	1,7-Bis(4-hydroxy-3-methoxyphenyl)-1,4,6-heptatrien-3-one	Phenolic acids	Phenolic acids	-
Hmsp007050	Positive	353.23	151.07	352.189	C19H28O6	[M+H]+	[4]-Gingerdiol	Phenolic acids	Phenolic acids	863780-88-5
Lmhp011388	Positive	353.27	261.22	352.261	C21H36O4	[M+H]+	2-α-Linolenoyl-glycerol	Lipids	Glycerol ester	55268-58-1
Lmhp011562	Positive	353.27	261.22	352.261	C21H36O4	[M+H]+	1-α-Linolenoyl-glycerol	Lipids	Glycerol ester	-
mws2108	Negative	353.09	191.05	354.095	C16H18O9	[M-H]-	Cryptochlorogenic acid (4-O-Caffeoylquinic acid)	Phenolic acids	Phenolic acids	905-99-7
mws0178	Negative	353.09	191.01	354.095	C16H18O9	[M-H]-	Chlorogenic acid (3-O-Caffeoylquinic acid)	Phenolic acids	Phenolic acids	327-97-9
pme1816	Negative	353.09	191	354.095	C16H18O9	[M-H]-	Neochlorogenic acid (5-O-Caffeoylquinic acid)	Phenolic acids	Phenolic acids	906-33-2
mws4100	Negative	353.14	150.1	354.147	C21H22O5	[M-H]-	Licoagrochalcone C	Flavonoids	Chalcones	325144-68-1
MWSslk159	Positive	355.15	179.04	354.147	C21H22O5	[M+H]+	Isoxanthohumol	Flavonoids	Flavonols	70872-29-6
Hmpp003343	Positive	355.15	137.05	354.147	C21H22O5	[M+H]+	1,7-Bis(4-Hydroxy-3-Methoxyphenyl)Hepta-4,6-Dien-3-One	Others	Others	-
Lmhp112042	Positive	355.28	263.24	354.277	C21H38O4	[M+H]+	1-Linoleoylglycerol	Lipids	Glycerol ester	2277-28-3
Lmhp012042	Positive	355.28	263.24	354.277	C21H38O4	[M+H]+	2-Linoleoylglycerol	Lipids	Glycerol ester	3443-82-1
Zmhn002422	Negative	355.1	193.05	356.11	C16H20O9	[M-H]-	1-O-Feruloyl-β-D-glucose	Phenolic acids	Phenolic acids	7196-71-6
Zmhn002334	Negative	355.1	193.05	356.111	C16H20O9	[M-H]-	6-O-Feruloyl-D-glucose	Phenolic acids	Phenolic acids	137887-25-3
Hmmn002544	Negative	355.1	193.05	356.111	C16H20O9	[M-H]-	Ferulic acid-4-O-glucoside	Phenolic acids	Phenolic acids	117405-51-3
Zmdn006747	Negative	355.12	219.07	356.126	C20H20O6	[M-H]-	Pluviatolide	Others	Others	28115-68-6
pmp001224	Positive	357.13	147	356.126	C20H20O6	[M+H]+	Brosimacutin G	Flavonoids	Chalcones	350221-50-0
Hmpp002994	Positive	357.17	177.09	356.162	C21H24O5	[M+H]+	Gingerenone A	Others	Others	128700-97-0
pmb0296	Positive	357.3	265.4	356.293	C21H40O4	[M+H]+	1-Oleoyl-Sn-Glycerol	Lipids	Glycerol ester	129784-87-8
mws0097	Negative	357.13	151	358.142	C20H22O6	[M-H]-	Pinoresinol	Lignans and Coumarins	Lignans	487-36-5
Lmdn004267	Negative	357.13	151.04	358.142	C20H22O6	[M-H]-	Epipinoresinol	Lignans and Coumarins	Lignans	24404-50-0
Hmlp003129	Positive	359.15	137.06	358.142	C20H22O6	[M+H]+	Matairesinol	Lignans and Coumarins	Lignans	580-72-3
Zmdp006307	Positive	359.15	137.06	358.142	C20H22O6	[M+H]+	sanshodiol	Lignans and Coumarins	Lignans	-
pmb3107	Negative	359.1	182.1	360.106	C15H20O10	[M-H]-	Glucosyringic acid	Phenolic acids	Phenolic acids	-
Hmmn003964	Negative	359.13	197.08	360.142	C16H24O9	[M-H]-	7-Deoxyloganic acid	Terpenoids	Monoterpenoids	22487-36-1
Zmgp002006	Positive	361.17	343.16	360.157	C20H24O6	[M+H]+	(5R)-5-Hydroxy-1-(3,4-dihydroxyphenyl)-7-(4-hydroxy-3-methoxyphenyl)-3-heptanone	Others	Others	-
Lmmn003748	Negative	359.15	180.08	360.157	C20H24O6	[M-H]-	Isolariciresinol	Lignans and Coumarins	Lignans	548-29-8
HJN015	Negative	361.16	181.09	362.173	C20H26O6	[M-H]-	Ligraminol E	Others	Others	-
pmb0998	Positive	364.07	152.1	363.058	C10H14N5O8P	[M+H]+	Guanosine 5'-monophosphate	Nucleotides and derivatives	Nucleotides and derivatives	85-32-5
pmb0964	Positive	366.2	204.1	365.17	C16H23N5O5	[M+H]+	Isopentenyladenine-7-N-glucoside	Nucleotides and derivatives	Nucleotides and derivatives	-
pme2296	Positive	369.13	285	368.126	C21H20O6	[M+H]+	Curcumin	Phenolic acids	Phenolic acids	458-37-7
Hmqp004104	Positive	369.13	177.05	368.126	C21H20O6	[M+H]+	Pharbinilic Acid	Organic acids	Organic acids	-
Hmjp004041	Positive	371.15	177.05	370.141	C21H22O6	[M+H]+	Dihydrocurcumin	Phenolic acids	Phenolic acids	76474-56-1
pmn001501	Negative	369.13	204	370.142	C21H22O6	[M-H]-	Fargesin	Lignans and Coumarins	Lignans	31008-19-2
Wmkn003797	Negative	369.13	161.02	370.142	C21H22O6	[M-H]-	(2R,3R)-8-Prenyl-7,4'-dihydroxy-5-methoxydihydroflavonol	Flavonoids	Flavonols	-
pmn001695	Negative	371.1	249.06	372.106	C16H20O10	[M-H]-	Trihydroxycinnamoylquinic acid	Phenolic acids	Phenolic acids	-
Hmzn006432	Negative	371.11	138.08	372.121	C20H20O7	[M-H]-	Sesamolinol	Lignans and Coumarins	Lignans	100016-94-2
MWSHY0027	Positive	373.13	343.09	372.121	C20H20O7	[M+H]+	Tangeretin (4',5,6,7,8-Pentamethoxyflavone)	Flavonoids	Flavones	481-53-8
MWSmce311	Negative	371.15	235.1	372.157	C21H24O6	[M-H]-	Tetrahydrocurcumin	Phenolic acids	Phenolic acids	36062-04-1
MWS20156	Positive	375.11	163.04	374.1	C19H18O8	[M+H]+	Rosmarinic acid methyl ester	Phenolic acids	Phenolic acids	99353-00-1
mws1574	Negative	373.11	123	374.121	C16H22O10	[M-H]-	Geniposidic acid	Terpenoids	Monoterpenoids	27741-01-1
pmp000675	Positive	375.14	151.03	374.137	C20H22O7	[M+H]+	Forsythialan A	Lignans and Coumarins	Lignans	1019859-20-1
Hmpn003232	Negative	373.17	179.07	374.173	C21H26O6	[M-H]-	5-Hydroxy-1,7-bis(4-hydroxy-3-methoxyphenyl)heptan-3-one	Others	Others	-
MWSmce374	Positive	375.18	137.06	374.173	C21H26O6	[M+H]+	Hexahydrocurcumin	Phenolic acids	Phenolic acids	36062-05-2
Lmzn001983	Negative	375.13	135.05	376.137	C16H24O10	[M-H]-	D-Threo-guaiacylglycerol-7-O-β-D-glucoside	Phenolic acids	Phenolic acids	-
mws0232	Positive	377.15	243	376.138	C17H20N4O6	[M+H]+	Riboflavin (Vitamin B2)	Others	Vitamin	83-88-5
pmn001376	Negative	375.14	360.12	376.152	C20H24O7	[M-H]-	Olivil	Lignans and Coumarins	Lignans	2955-23-9
MWSmce496	Positive	377.19	137.06	376.189	C21H28O6	[M+H]+	Octahydrocurcumin	Phenolic acids	Phenolic acids	36062-07-4
Hmpn002991	Negative	375.18	135.04	376.189	C21H28O6	[M-H]-	1,7-Bis(4-hydroxy-3-methoxyphenyl)heptane-3,5-diol	Others	Others	-
Zmdn104977	Negative	377.16	209.08	378.168	C20H26O7	[M-H]-	Syringopicrogenin E	Terpenoids	Monoterpenoids	-
Zmdn004977	Negative	377.16	209.08	378.168	C20H26O7	[M-H]-	Syringopicrogenin D	Terpenoids	Monoterpenoids	-
pme3337	Positive	384.12	252	383.108	C14H17N5O8	[M+H]+	Succinyladenosine	Nucleotides and derivatives	Nucleotides and derivatives	4542-23-8
Zmhn002227	Negative	385.11	223.06	386.121	C17H22O10	[M-H]-	4-O-Glucosyl-sinapate	Phenolic acids	Phenolic acids	-
pmb2940	Negative	385.11	205	386.121	C17H22O10	[M-H]-	1-O-Glucosyl sinapate	Phenolic acids	Phenolic acids	78185-48-5
HJN003	Negative	385.11	223.06	386.122	C17H22O10	[M-H]-	1-O-Sinapoyl-D-glucose	Phenolic acids	Phenolic acids	-
pmn001423	Negative	385.19	223.13	386.194	C19H30O8	[M-H]-	Roseoside	Others	Others	54835-70-0
Hmcn001415	Negative	387.13	225.07	388.137	C17H24O10	[M-H]-	Majoroside	Others	Others	134140-02-6
Hmcp002629	Positive	389.16	181.04	388.157	C21H24O7	[M+H]+	Ailantinol E	Others	Others	-
Lmzn001582	Negative	387.17	207.1	388.174	C18H28O9	[M-H]-	5'-Glucosyloxyjasmanic acid	Phenolic acids	Phenolic acids	-
Zmjp003597	Positive	389.21	191.15	388.21	C19H32O8	[M+H]+	Ampelopsisionoside	Others	Others	-
Lhgp102121	Positive	391.18	179.07	390.168	C21H26O7	[M+H]+	(5R)-5-Hydroxy-1-(4-hydroxy-3-methoxyphenyl)-7-(4,5-dihydroxy3-methoxyphenyl)-3-heptanone	Others	Others	-
Hmpp002596	Positive	391.17	137.05	390.168	C21H26O7	[M+H]+	5'-Hydroxyhexahydrocurcumin	Phenolic acids	Phenolic acids	-
Cmmn005231	Negative	391.14	59.01	392.147	C20H24O8	[M-H]-	massoniresinol	Lignans and Coumarins	Lignans	96087-10-4
Zmdp004973	Positive	393.19	137.06	392.184	C21H28O7	[M+H]+	Syripinnalignan C	Lignans and Coumarins	Lignans	-
MWSmce086	Positive	397.16	191.07	396.157	C23H24O6	[M+H]+	Dimethylcurcumin	Others	Others	52328-98-0
pme2735	Positive	399.2	250	398.137	C15H22N6O5S	[M+H]+	S-Adenosyl-L-methionine	Amino acids and derivatives	Amino acids and derivatives	29908-03-0
Hmpp004123	Positive	399.14	177.05	398.137	C22H22O7	[M+H]+	5'-Methoxycurcumin	Others	Others	-
Zmhn006794	Negative	397.18	379.17	398.188	C27H26O3	[M-H]-	houpulin C	Lignans and Coumarins	Lignans	-
pmc0281	Positive	400.15	136.11	399.139	C15H21N5O8	[M+H]+	Ribosyladenosine	Nucleotides and derivatives	Nucleotides and derivatives	-
mws1051	Positive	400.14	251	399.145	C15H23N6O5S	[M+H]+	S-Adenosylmethionine	Amino acids and derivatives	Amino acids and derivatives	485-80-3
Lmhn002573	Negative	399.09	205.04	400.101	C17H20O11	[M-H]-	Sinapoylglucuronic acid	Phenolic acids	Phenolic acids	-
Hmap107745	Positive	401.23	163.04	400.225	C24H32O5	[M+H]+	episamarcandin	Lignans and Coumarins	Coumarins	-
mws0043	Positive	403.14	373.1	402.131	C21H22O8	[M+H]+	Nobiletin (5,6,7,8,3',4'-Hexamethoxyflavone)	Flavonoids	Flavones	478-01-3
pme3007	Negative	402.99	159	404.002	C9H14N2O12P2	[M-H]-	Uridine 5'-diphosphate	Nucleotides and derivatives	Nucleotides and derivatives	27821-45-0
pmp001054	Positive	422.17	225.08	404.132	C17H24O11	[M+NH4]+	Gardenoside	Terpenoids	Monoterpenoids	24512-62-7
Hmpn003185	Negative	403.18	179.07	404.184	C22H28O7	[M-H]-	5-Hydroxy-1-(4-hydroxy-3,5-dimethoxyphenyl)-7-(4-hydroxy-3-methoxyphenyl)heptan-3-one	Others	Others	-
Hmpn003034	Negative	403.17	179.07	404.184	C22H28O7	[M-H]-	5-Hydroxy-7-(4-hydroxy-3,5-dimethoxyphenyl)-1-(4-hydroxy-3-methoxyphenyl)heptan-3-one	Others	Others	-
Hmpn002947	Negative	405.19	390.16	406.199	C22H30O7	[M-H]-	3,5-Dihydroxy-meodah	Others	Others	145888-84-2
pmb0500	Positive	411.19	177.05	410.184	C23H26N2O5	[M+H]+	N-p-Coumaroyl-N'-feruloylputrescine	Alkaloids	Phenolamine	380302-96-5
pmn001557	Negative	417.08	135	418.09	C20H18O10	[M-H]-	Cimicifugic acid C	Phenolic acids	Phenolic acids	205114-67-6
Hmcn002743	Negative	417.15	181.04	418.162	C22H26O8	[M-H]-	Lirioresinol A	Lignans and Coumarins	Lignans	-
Lmyp004575	Positive	421.15	107.05	420.142	C21H24O9	[M+H]+	Carambolaside A	Flavonoids	Chalcones	-
mws1089	Negative	421.1	241	422.083	C12H23O14P	[M-H]-	Sucrose-6-phosphate*	Others	Saccharides and Alcohols	-
mws2523	Negative	421.08	241.1	422.083	C12H23O14P	[M-H]-	Trehalose 6-phosphate	Others	Saccharides and Alcohols	4484-88-2
pmb0864	Positive	426.26	285.24	425.254	C19H40NO7P	[M+H]+	LysoPE 14:0*	Lipids	LPE	-
pme2117	Negative	426	159	427.029	C10H15N5O10P2	[M-H]-	Adenosine 5'-diphosphate	Nucleotides and derivatives	Nucleotides and derivatives	58-64-0
Cmbn007148	Negative	429.12	429.12	430.126	C22H22O9	[M-H]-	1-O-Feruloyl-3-O-caffeoylglycerol	Lipids	Glycerol ester	-
mws0895	Negative	431.1	269	432.106	C21H20O10	[M-H]-	Genistein-7-O-Glucoside (Genistin)	Flavonoids	Isoflavones	529-59-9
mws0072	Positive	433.11	271.01	432.106	C21H20O10	[M+H]+	Apigenin-5-O-glucoside	Flavonoids	Flavones	28757-27-9
pmn001587	Negative	431.12	269.1	432.127	C18H24O12	[M-H]-	Asperulosidic acid	Terpenoids	Monoterpenoids	25368-11-0
Lmtn002324	Negative	431.15	269.1	432.163	C19H28O11	[M-H]-	Benzyl-(2''-O-glucosyl)glucoside	Phenolic acids	Phenolic acids	-
mws2162	Positive	433.22	415.2	432.215	C24H32O7	[M+H]+	Schisandrol A	Lignans and Coumarins	Lignans	7432-28-2
Lmdn003868	Negative	431.23	161.05	432.236	C21H36O9	[M-H]-	Frehmaglutoside G	Terpenoids	Monoterpenoids	-
mws4183	Negative	433.08	300.03	434.085	C20H18O11	[M-H]-	Quercetin-3-O-arabinoside (Guaijaverin)	Flavonoids	Flavonols	22255-13-6
HJN087	Negative	433.12	271.06	434.121	C21H22O10	[M-H]-	Naringenin-4'-O-glucoside	Flavonoids	Flavones	-
mws1179	Negative	433.11	271	434.121	C21H22O10	[M-H]-	Naringenin-7-O-glucoside (Prunin)	Flavonoids	Flavanones	529-55-5
Cmzn005970	Negative	433.11	271.06	434.121	C21H22O10	[M-H]-	Dunalianoside A	Phenolic acids	Phenolic acids	-
HJN090	Negative	433.11	271.06	434.121	C21H22O10	[M-H]-	Butin-7-O-glucoside	Flavonoids	Flavanones	-
MWSslk201	Negative	437.14	59.01	438.153	C21H26O10	[M-H]-	Sec-O-Glucosylhamaudol	Others	Others	80681-44-3
pmb0862	Positive	440.28	184.07	439.27	C20H42NO7P	[M+H]+	LysoPC 12:0	Lipids	LPC	20559-18-6
Lmhp008885	Positive	440.28	299.26	439.27	C20H42NO7P	[M+H]+	LysoPE 15:0(2n isomer)*	Lipids	LPE	-
mws1397	Negative	441.08	169	442.09	C22H18O10	[M-H]-	Epicatechin gallate	Flavonoids	Flavanols	1257-08-5
MWSHY0177	Positive	443.1	139.04	442.09	C22H18O10	[M+H]+	Catechin gallate	Flavonoids	Flavanols	130405-40-2
Lmhn004960	Negative	441.08	289.07	442.09	C22H18O10	[M-H]-	7-O-Galloyltricetiflavan	Flavonoids	Flavanols	-
Lmlp001118	Positive	448.2	286.15	447.189	C23H29NO8	[M+H]+	3'-Glucosyl-6,7-dihydroxy-N-methyl-benzyltetrahydroisoquinoline	Alkaloids	Isoquinoline alkaloids	-
Hmcp002316	Positive	449.11	317.06	448.1	C21H20O11	[M+H]+	Isorhamnetin-3-O-arabinoside	Flavonoids	Flavonols	-
pmn001716	Negative	447.09	285.04	448.101	C21H20O11	[M-H]-	Carthamone	Flavonoids	Chalcones	86579-00-2
Lmlp003531	Positive	449.11	287.06	448.101	C21H20O11	[M+H]+	Luteolin-3'-O-glucoside	Flavonoids	Flavones	5154-41-6
MWSHY0136	Positive	449.11	287.06	448.101	C21H20O11	[M+H]+	Kaempferol-3-O-glucoside (Astragalin)	Flavonoids	Flavonols	480-10-4
Xmyp005654	Positive	449.11	287.06	448.101	C21H20O11	[M+H]+	Kaempferol-4'-O-glucoside	Flavonoids	Flavonols	-
Hmpp003270	Positive	449.11	287.05	448.101	C21H20O11	[M+H]+	Luteolin-4'-O-glucoside	Flavonoids	Flavones	6920-38-3
pmb0550	Positive	449.11	287.06	449.108	C21H21O11+	[M]+	Cyanidin-3-O-glucoside (Kuromanin)	Flavonoids	Anthocyanidins	47705-70-4
Cmzn004594	Negative	449.11	287.06	450.116	C21H22O11	[M-H]-	Dunalianoside C	Phenolic acids	Phenolic acids	-
Lmlp005236	Positive	451.12	289.08	450.116	C21H22O11	[M+H]+	Dihydrokaempferol-3-O-glucoside	Flavonoids	Flavanonols	1049-08-8
Lmtn002796	Negative	449.1	287.05	450.116	C21H22O11	[M-H]-	Aromadendrin-7-O-glucoside	Flavonoids	Flavanonols	28189-90-4
Lmsp004301	Positive	451.12	289.07	450.116	C21H22O11	[M+H]+	3',5,5',7-Tetrahydroxyflavanone-7-O-glucoside	Flavonoids	Flavanones	-
pmb3023	Negative	449.11	287	450.116	C21H22O11	[M-H]-	Eriodictyol-8-C-glucoside	Flavonoids	Flavanones	1023271-51-3
Lmmn004625	Negative	449.11	287.06	450.116	C21H22O11	[M-H]-	Dihydrokaempferol-7-O-glucoside	Flavonoids	Flavanonols	-
Jmgn004021	Negative	449.11	269.05	450.116	C21H22O11	[M-H]-	6-C-Glucosyl-2-Hydroxynaringenin	Flavonoids	Flavanones	-
mws1361	Negative	449.11	151	450.116	C21H22O11	[M-H]-	Taxifolin-3-O-rhamnoside (Astilbin)	Flavonoids	Flavanonols	29838-67-3
Cmxp003975	Positive	451.12	289.07	450.116	C21H22O11	[M+H]+	Okanin-4'-O-glucoside(Marein)	Flavonoids	Chalcones	535-96-6
Lmsn003297	Negative	449.11	287.06	450.116	C21H22O11	[M-H]-	3,4,2',4',6'-Pentahydroxychalcone-4'-O-glucoside	Flavonoids	Chalcones	-
HJN093	Negative	451.09	313.05	452.095	C20H20O12	[M-H]-	2-O-Salicyl-6-O-Galloyl-D-Glucose	Phenolic acids	Phenolic acids	-
Li512113	Negative	451.09	391.04	452.095	C20H20O12	[M-H]-	Maleoyl-caffeoylquinic acid	Phenolic acids	Phenolic acids	-
Lmqn005404	Negative	451.09	331.07	452.095	C20H20O12	[M-H]-	4-Hydroxybenzoyl-1-O-(6''-O-galloyl)glucoside	Phenolic acids	Phenolic acids	-
HJN041	Negative	451.12	289.07	452.131	C21H24O11	[M-H]-	Epicatechin glucoside	Flavonoids	Flavanols	-
Lmsn004797	Negative	451.12	167.03	452.132	C21H24O11	[M-H]-	3-Hydroxyphloretin-4'-O-glucoside	Flavonoids	Chalcones	-
Zmdn002353	Negative	451.13	289.07	452.132	C21H24O11	[M-H]-	Epicatechin-6-C-β-D-glucopyranoside	Flavonoids	Flavanols	-
Zmdn002400	Negative	451.13	289.07	452.132	C21H24O11	[M-H]-	Epicatechin-3'-O-β-D-glucopyranoside	Flavonoids	Flavanols	-
Lman004187	Negative	451.13	311.08	452.132	C21H24O11	[M-H]-	Grevilloside L	Phenolic acids	Phenolic acids	1407163-59-0
pmb0876	Positive	454.29	313.27	453.286	C21H44NO7P	[M+H]+	LysoPE 16:0	Lipids	LPE	53862-35-4
pmd0160	Positive	454.29	313.27	453.286	C21H44NO7P	[M+H]+	LysoPE 16:0(2n isomer)	Lipids	LPE	-
MWS5083	Negative	455.1	96.97	456.105	C17H21N4O9P	[M-H]-	Flavin Single Nucleotide(FMN)	Nucleotides and derivatives	Nucleotides and derivatives	6184-17-4
pmb0464	Positive	458.1	116.3	457.143	C16H27NO14	[M+H]+	L-Aspartic acid-O-diglucoside	Amino acids and derivatives	Amino acids and derivatives	-
MWSHY0094	Positive	459.09	139.04	458.085	C22H18O11	[M+H]+	Gallocatechin gallate	Flavonoids	Flavanols	4233-96-9
mws2220	Negative	457.08	169.02	458.085	C22H18O11	[M-H]-	Gallocatechin 3-O-gallate	Flavonoids	Flavanols	5127-64-0
mws0034	Negative	457.08	169.01	458.085	C22H18O11	[M-H]-	Epigallocatechin-3-gallate	Flavonoids	Flavanols	989-51-5
pmb2654	Negative	460.1	117.9	461.153	C19H27NO12	[M-H]-	Anthranilate-1-O-Sophoroside	Phenolic acids	Phenolic acids	-
Lmhn002321	Negative	461.07	167.04	462.08	C21H18O12	[M-H]-	Vnilloylcaffeoyltartaric acid	Phenolic acids	Phenolic acids	-
Lmmn006022	Negative	461.11	315.05	462.116	C22H22O11	[M-H]-	Rhamnetin-3-O-rhamnoside	Flavonoids	Flavonols	20188-83-4
Hmcp002539	Positive	463.12	317.06	462.116	C22H22O11	[M+H]+	Isorhamnetin-3-O-rhamnoside	Flavonoids	Flavonols	-
Hmmp004965	Positive	463.12	301.07	462.116	C22H22O11	[M+H]+	Diosmetin-7-O-Beta-D-Glucopyranoside	Flavonoids	Flavanones	20126-59-4
pmb2999	Negative	461.11	299.1	462.116	C22H22O11	[M-H]-	Chrysoeriol-5-O-glucoside	Flavonoids	Flavones	-
mws1329	Negative	463.09	301.03	464.095	C21H20O12	[M-H]-	Quercetin-7-O-glucoside	Flavonoids	Flavonols	491-50-9
mws0091	Negative	463.09	300.03	464.095	C21H20O12	[M-H]-	Quercetin-3-O-glucoside (Isoquercitrin)	Flavonoids	Flavonols	482-35-9
pmp001309	Positive	465.1	303.1	464.095	C21H20O12	[M+H]+	6-Hydroxykaempferol-7-O-glucoside	Flavonoids	Flavonols	-
Smgp004575	Positive	465.1	303.05	464.095	C21H20O12	[M+H]+	Quercetin-5-O-β-D-glucoside	Flavonoids	Flavonols	-
Lmdp003286	Positive	465.1	303.06	464.095	C21H20O12	[M+H]+	Isohyperoside*	Flavonoids	Flavonols	35589-21-0
MWSHY0113	Positive	465.1	303.06	464.095	C21H20O12	[M+H]+	Quercetin-3-O-galactoside (Hyperin)	Flavonoids	Flavonols	482-36-0
Zmhn002545	Negative	463.12	323.08	464.131	C22H24O11	[M-H]-	4-O-(6'-O-Glucosylcaffeoyl)-3,4-dihydroxybenzyl alcohol	Phenolic acids	Phenolic acids	-
pmd0130	Positive	468.31	184.07	467.301	C22H46NO7P	[M+H]+	LysoPC 14:0	Lipids	LPC	20559-16-4
Hmpn003066	Negative	469.12	165.05	470.125	C21H26O10S	[M-H]-	1,7-Bis(3,4-dihydroxy-5-methoxyphenyl)-5-oxoheptane-3-sulfonic acid	Others	Others	-
Lmmn009932	Negative	469.37	469.37	470.376	C31H50O3	[M-H]-	Ambolic acid	Terpenoids	Triterpene	13878-93-8
Smpn011792	Negative	471.34	471.34	472.355	C30H48O4	[M-H]-	2,3-Dihydroxy-12-ursen-28-oic acid	Terpenoids	Triterpene	-
Hmbn005207	Negative	471.35	471.35	472.355	C30H48O4	[M-H]-	Hederagenin	Terpenoids	Triterpene	465-99-6
pmn001706	Negative	471.35	471.35	472.355	C30H48O4	[M-H]-	2-Hydroxyoleanolic acid	Terpenoids	Triterpene	26707-60-8
pmn001705	Negative	471.35	471.35	472.355	C30H48O4	[M-H]-	3,24-Dihydroxy-17,21-semiacetal-12(13)oleanolic fruit	Terpenoids	Triterpene	-
Lmzn206284	Negative	471.35	471.35	472.355	C30H48O4	[M-H]-	Terminic acid	Terpenoids	Triterpene	-
Lmzn006284	Negative	471.35	471.35	472.355	C30H48O4	[M-H]-	2α-Hydroxyursolic acid	Terpenoids	Triterpene	-
Lmzn106284	Negative	471.35	471.35	472.355	C30H48O4	[M-H]-	Alphitolic acid	Terpenoids	Triterpene	19533-92-7
Lmzn006169	Negative	471.35	471.35	472.355	C30H48O4	[M-H]-	Pomolic acid	Terpenoids	Triterpene	13849-91-7
Zmpn008194	Negative	471.35	471.35	472.355	C30H48O4	[M-H]-	Corosolic acid	Terpenoids	Triterpene	4547-24-4
mws1610	Negative	471.35	471.35	472.355	C30H48O4	[M-H]-	Maslinic acid	Terpenoids	Triterpene	4373-41-5
pmb1912	Positive	474.17	327	473.166	C20H23N7O7	[M+H]+	10-Formyltetrahydrofolic Acid	Alkaloids	Alkaloids	2800-34-2
Lmhp008589	Positive	476.28	335.26	475.27	C23H42NO7P	[M+H]+	LysoPE 18:3(2n isomer)	Lipids	LPE	-
Lmhp008801	Positive	476.28	335.26	475.27	C23H42NO7P	[M+H]+	LysoPE 18:3	Lipids	LPE	-
pmb0874	Positive	478.29	337.27	477.286	C23H44NO7P	[M+H]+	LysoPE 18:2(2n isomer)	Lipids	LPE	-
pmb0881	Positive	478.29	337.27	477.286	C23H44NO7P	[M+H]+	LysoPE 18:2	Lipids	LPE	-
Lmfn003760	Negative	477.07	301.04	478.075	C21H18O13	[M-H]-	Quercetin-4′-O-glucuronide*	Flavonoids	Flavonols	201463-36-7
Lmcp003788	Positive	479.12	317.06	478.111	C22H22O12	[M+H]+	Isotamarixin	Flavonoids	Flavonols	-
Lmjp002906	Positive	479.12	317.07	478.111	C22H22O12	[M+H]+	Rhamnetin-3-O-Glucoside	Flavonoids	Flavonols	27875-34-9
pma0214	Positive	479	317.1	478.111	C22H22O12	[M+H]+	6-C-Methylquercetin-3-O-glucoside	Flavonoids	Flavonols	-
Lmjp003295	Positive	479.12	317.07	478.111	C22H22O12	[M+H]+	6-Methoxykaempferol-3-O-glucoside	Flavonoids	Flavonols	63422-27-5
Hmcp002207	Positive	479.12	317.06	478.111	C22H22O12	[M+H]+	Isorhamnetin-7-O-glucoside (Brassicin)	Flavonoids	Flavonols	6743-96-0
Hmgp002148	Positive	479.12	317.06	478.112	C22H22O12	[M+H]+	Nepetin-7-O-alloside	Flavonoids	Flavones	-
Hmgp002036	Positive	479.12	317.06	478.112	C22H22O12	[M+H]+	Nepetin-7-O-glucoside(Nepitrin)	Flavonoids	Flavones	569-90-4
Lmpp003296	Positive	479.08	303.05	479.082	C21H19O13+	[M]+	Delphinidin-3-O-glucuronide	Flavonoids	Anthocyanidins	-
pmb2260	Positive	480.31	184.07	479.301	C23H46NO7P	[M+H]+	LysoPC 15:1	Lipids	LPC	-
mws0289	Positive	480.31	339.29	479.301	C23H46NO7P	[M+H]+	LysoPE 18:1*	Lipids	LPE	89576-29-4
pmb0856	Positive	480.31	339.29	479.301	C23H46NO7P	[M+H]+	LysoPE 18:1(2n isomer)*	Lipids	LPE	-
pmb2319	Positive	482.32	184.07	481.317	C23H48NO7P	[M+H]+	LysoPC 15:0	Lipids	LPC	108273-89-8
Lmhp009129	Positive	482.32	184.07	481.317	C23H48NO7P	[M+H]+	LysoPC 15:0(2n isomer)	Lipids	LPC	-
pmb0883	Positive	482.32	341.31	481.317	C23H48NO7P	[M+H]+	LysoPE 18:0	Lipids	LPE	69747-55-3
HJN104	Negative	481.14	319.08	482.105	C21H22O13	[M-H]-	Dihydromyricetin-3-O-glucoside	Flavonoids	Flavanonols	-
pmb3066	Negative	481.14	319.2	482.142	C22H26O12	[M-H]-	5-O-p-Coumaroylshikimic acid O-glucoside	Phenolic acids	Phenolic acids	-
Hmyn007168	Negative	483.27	255.23	484.278	C22H45O9P	[M-H]-	LysoPG 16:0	Lipids	Glycerol ester	-
Lmhp010254	Positive	487.23	359.15	486.225	C27H34O8	[M+H]+	Kadsuralignan J	Lignans and Coumarins	Lignans	-
Lmsn011378	Negative	485.33	279.23	486.335	C30H46O5	[M-H]-	2-oxo-Pomolic acid	Terpenoids	Triterpene	54963-52-9
Lmhn011477	Negative	485.33	441.34	486.335	C30H46O5	[M-H]-	Kadcoccinic acid G	Terpenoids	Triterpene	1802768-42-8
Smpn009230	Negative	487.34	487.34	488.35	C30H48O5	[M-H]-	2α,3α,23-trihydroxyolean-12-en-28-oic acid	Terpenoids	Triterpene	-
pmp001057	Positive	508.22	167.11	490.16	C25H30O10	[M+NH4]+	Caffeoyljasminoside C	Terpenoids	Monoterpenoids	-
pmb0863	Positive	492.31	184.07	491.301	C24H46NO7P	[M+H]+	LysoPC 16:2(2n isomer)*	Lipids	LPC	-
Lmhp008833	Positive	494.32	184.07	493.317	C24H48NO7P	[M+H]+	LysoPC 16:1(2n isomer)	Lipids	LPC	-
pmp001270	Positive	494.32	184.07	493.317	C24H48NO7P	[M+H]+	LysoPC 16:1	Lipids	LPC	76790-27-7
HJAP005	Positive	495.11	333.07	494.105	C22H22O13	[M+H]+	Laricitrin-3-O-glucoside	Flavonoids	Flavonols	39986-90-8
Lmjp003231	Positive	495.11	333.07	494.106	C22H22O13	[M+H]+	Patuletin-3-O-glucoside	Flavonoids	Flavonols	-
pmd0132	Positive	496.34	184.07	495.332	C24H50NO7P	[M+H]+	LysoPC 16:0(2n isomer)	Lipids	LPC	-
pmb0855	Positive	496.34	184.07	495.332	C24H50NO7P	[M+H]+	LysoPC 16:0	Lipids	LPC	17364-16-8
pma0170	Positive	498.26	177.05	497.253	C27H35N3O6	[M+H]+	N',N''-Diferuloylspermidine	Alkaloids	Phenolamine	-
pme2125	Negative	503.16	179	504.169	C18H32O16	[M-H]-	Raffinose*	Others	Saccharides and Alcohols	512-69-6
MWS0442	Positive	527.16	365.1	504.169	C18H32O16	[M+Na]+	Maltotriose*	Others	Saccharides and Alcohols	1109-28-0
mws1589	Negative	503.16	179	504.169	C18H32O16	[M-H]-	D-Panose*	Others	Saccharides and Alcohols	33401-87-5
pme0500	Negative	503.16	323	504.169	C18H32O16	[M-H]-	D-Melezitose*	Others	Saccharides and Alcohols	597-12-6
Hmqp000191	Positive	505.18	127.03	504.17	C18H32O16	[M+H]+	Planteose	Others	Saccharides and Alcohols	470-57-5
Hmhn007023	Negative	503.34	485.33	504.345	C30H48O6	[M-H]-	2α,3α,19α-Trihydroxyursolic acid	Terpenoids	Triterpene	-
Hmln003398	Negative	503.34	485.33	504.346	C30H48O6	[M-H]-	2α,3α,19α,23-Tetraydroxyurs-12-en-28-oic acid	Terpenoids	Terpene	-
pmp001141	Positive	506.2	145	505.195	C25H31NO10	[M+H]+	Cimicifugamide	Alkaloids	Phenolamine	-
Lmhp008718	Positive	506.32	184.07	505.317	C25H48NO7P	[M+H]+	LysoPC 17:2	Lipids	LPC	-
Hmln002199	Negative	505.1	300.03	506.107	C23H22O13	[M-H]-	Quercetin-3-O-(6''-acetyl)galactoside	Flavonoids	Flavonols	-
Lmhp009590	Positive	508.34	184.07	507.332	C25H50NO7P	[M+H]+	LysoPC 17:1	Lipids	LPC	-
Zmdn003541	Negative	507.19	345.14	508.194	C25H32O11	[M-H]-	Syringafghanoside	Terpenoids	Monoterpenoids	-
pmb2406	Positive	510.36	184.07	509.348	C25H52NO7P	[M+H]+	LysoPC 17:0	Lipids	LPC	50930-23-9
Lmhp010515	Positive	510.36	184.07	509.348	C25H52NO7P	[M+H]+	LysoPC 17:0(2n isomer)	Lipids	LPC	-
pme2181	Negative	513.21	453	514.22	C28H34O9	[M-H]-	Nomilin	Terpenoids	Triterpene	1063-77-0
pmb0854	Positive	518.32	184.07	517.317	C26H48NO7P	[M+H]+	LysoPC 18:3	Lipids	LPC	-
pmb0865	Positive	518.32	184.07	517.317	C26H48NO7P	[M+H]+	LysoPC 18:3(2n isomer)	Lipids	LPC	-
Hmbn002692	Negative	517.16	175.04	518.164	C22H30O14	[M-H]-	6'-O-Feruloyl-D-sucrose	Phenolic acids	Phenolic acids	118230-77-6
pmp001273	Positive	520.34	184.07	519.332	C26H50NO7P	[M+H]+	LysoPC 18:2	Lipids	LPC	-
pmp001251	Positive	520.34	184.07	519.332	C26H50NO7P	[M+H]+	LysoPC 18:2(2n isomer)	Lipids	LPC	-
pma0791	Positive	521	273	520.122	C24H24O13	[M+H]+	Naringenin-7-O-(6''-malonyl)glucoside	Flavonoids	Flavanols	-
Li512111	Negative	519.11	315.05	520.122	C24H24O13	[M-H]-	Isorhamnetin-3-O-(6''-acetylglucoside)	Flavonoids	Flavonols	-
Cmsp003083	Positive	521.2	131.05	520.194	C26H32O11	[M+H]+	Dehydrodiconiferyl alcohol-4-O-glucoside	Others	Others	107870-88-2
Lmsp003655	Positive	521.2	131.05	520.194	C26H32O11	[M+H]+	Dehydrodiconiferyl alcohol-gamma'-O-glucoside	Phenolic acids	Phenolic acids	-
Jmwn006041	Negative	519.19	357.13	520.194	C26H32O11	[M-H]-	(7S,8R)-dehydrodiconiferylalcohol-9'-O-β-D-glucopyranoside	Phenolic acids	Phenolic acids	-
pmn001378	Negative	519.19	357.14	520.194	C26H32O11	[M-H]-	Pinoresinol-4-O-glucoside	Lignans and Coumarins	Lignans	41607-20-9
Lmsn008908	Negative	519.33	457.33	520.34	C30H48O7	[M-H]-	2α,3β,19α,23,24-Pentahydroxyolean-12-en-28-oic acid	Terpenoids	Triterpene	-
pmp001281	Positive	522.36	184.07	521.348	C26H52NO7P	[M+H]+	LysoPC 18:1	Lipids	LPC	-
Lmhp010190	Positive	522.36	184.07	521.348	C26H52NO7P	[M+H]+	LysoPC 18:1(2n isomer)	Lipids	LPC	-
pmn001710	Negative	521.13	359.08	522.137	C24H26O13	[M-H]-	Rosmarinic acid-3'-O-glucoside	Phenolic acids	Phenolic acids	910028-78-3
Lmmn002274	Negative	521.2	359.15	522.21	C26H34O11	[M-H]-	Isolariciresinol-9'-O-glucoside	Lignans and Coumarins	Lignans	63358-12-3
Lmyn003971	Negative	521.2	359.15	522.21	C26H34O11	[M-H]-	Dihydrodehydrodiconiferyl alcohol-4-O-glucoside	Lignans and Coumarins	Lignans	-
Jmzn003632	Negative	521.2	329.14	522.21	C26H34O11	[M-H]-	Manglieside D	Lignans and Coumarins	Lignans	-
Hmln003754	Negative	521.2	359.15	522.21	C26H34O11	[M-H]-	Icariside E5	Others	Others	126176-79-2
Jmzn003343	Negative	521.2	329.14	522.21	C26H34O11	[M-H]-	Saikolignanoside A	Lignans and Coumarins	Lignans	-
HJN083	Negative	521.2	359.15	522.211	C26H34O11	[M-H]-	Lariciresinol-4'-O-glucoside	Lignans and Coumarins	Lignans	143663-00-7
pmd0136	Positive	524.37	184.07	523.364	C26H54NO7P	[M+H]+	LysoPC 18:0(2n isomer)	Lipids	LPC	-
mws0126	Positive	524.37	184.07	523.364	C26H54NO7P	[M+H]+	LysoPC 18:0	Lipids	LPC	19420-57-6
Lmtn003096	Negative	523.21	361.14	524.226	C26H36O11	[M-H]-	Secoisolariciresinol 4-O-glucoside	Lignans and Coumarins	Lignans	-
Hmsn003773	Negative	529.31	529.31	530.322	C31H46O7	[M-H]-	Phytolaccic acid G	Terpenoids	Triterpene	-
Wmhn005209	Negative	531.09	369.05	532.158	C26H28O12	[M-H]-	4,5,8-Trihydroxy-α-tetralone 5-O-D-[6'-O-(4''-propionyloxybenzoyl)]glucoside	Quinones	Quinones	-
Hmsn003721	Negative	531.33	531.33	532.338	C31H48O7	[M-H]-	Phytolaccagenin	Terpenoids	Triterpene	1802-12-6
Lmhp007598	Positive	534.36	184.07	533.348	C27H52NO7P	[M+H]+	LysoPC 19:2(2n isomer)	Lipids	LPC	-
Lmtp002942	Positive	535.14	499.12	534.137	C25H26O13	[M+H]+	Apigenin-6,8-di-C-arabinoside	Flavonoids	Flavonoid carbonoside	-
pmp001110	Positive	535.14	517.13	534.137	C25H26O13	[M+H]+	Apigenin-6-C-xyloside-8-C-arabinoside	Flavonoids	Flavonoid carbonoside	-
Lmtp002822	Positive	535.14	499.12	534.137	C25H26O13	[M+H]+	Apigenin-6-C-arabinoside-8-C-xyloside	Flavonoids	Flavonoid carbonoside	-
Lmhp010908	Positive	536.37	184.07	535.364	C27H54NO7P	[M+H]+	LysoPC 19:1	Lipids	LPC	-
Zmfn000481	Negative	535.04	323.03	536.044	C14H22N2O16P2	[M-H]-	Uridine-5'-Diphosphate-D-Xylose	Nucleotides and derivatives	Nucleotides and derivatives	626915
HJN084	Negative	535.11	331.05	536.116	C24H24O14	[M-H]-	Laricitrin-3-O-(6''-acetyl)glucoside	Flavonoids	Flavonols	-
Cmxp004324	Positive	537.12	289.07	536.117	C24H24O14	[M+H]+	Okanin-4'-O-(6''-O-malonyl)glucoside	Flavonoids	Chalcones	-
Hmln002100	Negative	535.18	373.13	536.189	C26H32O12	[M-H]-	Nortrachelogenin-4-O-glucoside	Lignans and Coumarins	Lignans	33464-78-7
Cmbp005850	Positive	537.19	179.07	536.189	C26H32O12	[M+H]+	2'-O-(4''-Methoxycinnamoyl)mussaenosidic acid	Terpenoids	Monoterpenoids	-
Zmcn003729	Negative	535.18	373.13	536.189	C26H32O12	[M-H]-	1-Hydroxypinoresinol-4'-O-Glucoside	Lignans and Coumarins	Lignans	-
pmn001375	Negative	535.18	373.13	536.189	C26H32O12	[M-H]-	1-Hydroxypinoresinol-1-O-Glucoside	Lignans and Coumarins	Lignans	81495-71-8
Lmhp009890	Positive	546.36	184.07	545.348	C28H52NO7P	[M+H]+	LysoPC 20:3	Lipids	LPC	1199257-41-4
pmd0147	Positive	548.37	184.07	547.364	C28H54NO7P	[M+H]+	LysoPC 20:2*	Lipids	LPC	-
pmd0146	Positive	548.37	184.07	547.364	C28H54NO7P	[M+H]+	LysoPC 20:2(2n isomer)*	Lipids	LPC	-
pmb0608	Positive	549.12	301.4	548.117	C25H24O14	[M+H]+	Chrysoeriol-7-O-(6''-malonyl)glucoside	Flavonoids	Flavones	-
pmn001671	Negative	547.17	223.1	548.174	C23H32O15	[M-H]-	Furanofructosyl-α-D-(6-mustard acyl)glucoside	Phenolic acids	Phenolic acids	-
Lmsn003628	Negative	547.17	223.06	548.174	C23H32O15	[M-H]-	6'-O-Sinapoylsucrose	Phenolic acids	Phenolic acids	-
pmp000980	Positive	549.2	387.14	548.189	C27H32O12	[M+H]+	Maohuoside A	Flavonoids	Flavonols	128988-55-6
Lmhp011549	Positive	550.39	184.07	549.379	C28H56NO7P	[M+H]+	LysoPC 20:1	Lipids	LPC	-
HJN078	Negative	549.16	255.06	550.168	C26H30O13	[M-H]-	Pinocembrin-7-O-(2''-O-arabinosyl)glucoside	Flavonoids	Flavanones	-
Lmmn002260	Negative	551.21	389.17	552.221	C27H36O12	[M-H]-	5'-Methoxyisolariciresinol-9'-O-glucoside	Lignans and Coumarins	Lignans	-
pmb3114	Negative	561.14	289.2	562.148	C30H26O11	[M-H]-	Epicatechin-epiafzelechin	Flavonoids	Flavanols	-
Rfmb25702	Negative	561.2	357.13	562.205	C28H34O12	[M-H]-	Pinoresinol-4-O-(6''-acetyl)glucoside	Lignans and Coumarins	Lignans	-
HJAP064	Positive	565.12	317.08	564.088	C25H24O15	[M+H]+	Isorhamnetin-3-O-(6''-malonyl)glucoside	Flavonoids	Flavonols	-
Zmhp005139	Positive	565.12	317.07	564.112	C25H24O15	[M+H]+	Tamarixetin-3-O-(6''-malonyl)glucoside	Flavonoids	Flavonols	-
Lmtp002474	Positive	565.16	427.1	564.148	C26H28O14	[M+H]+	Apigenin-6-C-(2''-glucosyl)arabinoside	Flavonoids	Flavonoid carbonoside	-
pmb2922	Negative	565.05	323.1	566.055	C15H24N2O17P2	[M-H]-	Uridine 5'-diphospho-D-glucose	Nucleotides and derivatives	Nucleotides and derivatives	133-89-1
Zmpn004068	Negative	567.17	273.08	568.179	C26H32O14	[M-H]-	Phloretin-2'-O-(6''-O-xylosyl)glucoside	Flavonoids	Chalcones	-
HJN049	Negative	575.12	449.09	576.126	C30H24O12	[M-H]-	2α,3α-Epoxy-5,7,3',4'-tetrahydroxyflavan-(4β-8-catechin)	Tannins	Proanthocyanidins	-
pmp000237	Positive	579.13	283.06	578.127	C26H26O15	[M+H]+	Apigenin-6-C-(2''-glucuronyl)xyloside	Flavonoids	Flavonoid carbonoside	-
pme0434	Negative	577.14	407.1	578.142	C30H26O12	[M-H]-	Procyanidin B2	Tannins	Proanthocyanidins	29106-49-8
mws0836	Negative	577.14	425.1	578.142	C30H26O12	[M-H]-	Procyanidin B1	Tannins	Proanthocyanidins	20315-25-7
pmn001667	Negative	577.14	407.1	578.142	C30H26O12	[M-H]-	Procyanidin B4	Tannins	Proanthocyanidins	29106-51-2
Lmpp003930	Positive	579.15	271.06	578.142	C30H26O12	[M+H]+	Apigenin-7-O-(6''-p-Coumaryl)glucoside	Flavonoids	Flavones	-
pme0436	Negative	577.14	407.1	578.142	C30H26O12	[M-H]-	Procyanidin B3	Tannins	Proanthocyanidins	23567-23-9
MWSmce498	Positive	579.17	271.07	578.164	C27H30O14	[M+H]+	Apigenin-7-O-neohesperidoside (Rhoifolin)	Flavonoids	Flavones	17306-46-6
pme0368	Positive	579.17	271.01	578.164	C27H30O14	[M+H]+	Apigenin-7-O-rutinoside (Isorhoifolin)	Flavonoids	Flavones	552-57-8
Lmgp004474	Positive	579.17	271.06	578.164	C27H30O14	[M+H]+	Genistein-7-O-galactoside-rhamnose	Flavonoids	Isoflavones	-
MWSHY0201	Positive	579.17	287.06	578.164	C27H30O14	[M+H]+	Kaempferol-3,7-O-dirhamnoside (Kaempferitrin)	Flavonoids	Flavonols	482-38-2
mws1409	Negative	578.9	402.6	580.034	C15H22N2O18P2	[M-H]-	Uridine-5′-diphosphoglucuronic acid	Nucleotides and derivatives	Nucleotides and derivatives	-
Lmcn003163	Negative	579.08	289.07	580.085	C28H20O14	[M-H]-	Epitheaflavic acid-3-O-Gallate	Flavonoids	Flavanols	34218-97-8
HJAP148	Positive	581.15	287.06	580.142	C26H28O15	[M+H]+	Kaempferol-3-O-sambubioside	Flavonoids	Flavonols	27661-51-4
pmp000238	Positive	581.15	383.07	580.143	C26H28O15	[M+H]+	Luteolin-6-C-arabinoside-7-O-glucoside	Flavonoids	Flavonoid carbonoside	-
pmb0566	Positive	581.15	383.2	580.143	C26H28O15	[M+H]+	Luteolin-7-O-glucoside-5-O-arabinoside	Flavonoids	Flavones	-
mws1066	Negative	579.17	271	580.179	C27H32O14	[M-H]-	Naringenin-7-O-Rutinoside(Narirutin)*	Flavonoids	Flavanones	14259-46-2
mws0046	Negative	579.17	271.06	580.179	C27H32O14	[M-H]-	Naringenin-7-O-Neohesperidoside(Naringin)*	Flavonoids	Flavanones	10236-47-2
Zmhn001446	Negative	579.21	417.16	580.216	C28H36O13	[M-H]-	Syringaresinol-4'-O-glucoside	Lignans and Coumarins	Lignans	7374-79-0
pmb0492	Positive	584.28	325	583.268	C34H37N3O6	[M+H]+	N',N'',N'''-p-Coumaroyl-cinnamoyl-caffeoyl spermidine	Alkaloids	Phenolamine	-
HJN074	Negative	591.15	289.07	592.158	C31H28O12	[M-H]-	Procyanidin A6	Tannins	Proanthocyanidins	-
mws1290	Negative	593.13	285	594.137	C30H26O13	[M-H]-	Kaempferol-3-O-(6''-p-Coumaroyl)glucoside (Tiliroside)	Flavonoids	Flavonols	20316-62-5
MWSslk254	Positive	595.17	287.06	594.158	C27H30O15	[M+H]+	Kaempferol-3-O-glucorhamnoside	Flavonoids	Flavonols	40437-72-7
Wmkp002590	Positive	595.19	127.04	594.158	C27H30O15	[M+H]+	5,7-Dihydroxy-4-methoxyflavone-3-O-xylose-(1-6)-glucose	Flavonoids	Flavones	-
Zmjp003291	Positive	595.17	433.12	594.158	C27H30O15	[M+H]+	vitexin-2"-O-galactoside	Flavonoids	Flavonoid carbonoside	-
MWSHY0050	Positive	595.17	287.05	594.158	C27H30O15	[M+H]+	Kaempferol-3-O-rutinoside(Nicotiflorin)	Flavonoids	Flavonols	17650-84-9
Zmcp003989	Positive	595.16	287.05	594.158	C27H30O15	[M+H]+	Kaempferol-3-O-rhamnosyl(1→2)glucoside	Flavonoids	Flavonols	-
Lmsp004670	Positive	595.17	287.06	594.158	C27H30O15	[M+H]+	Kaempferol-3-O-glucoside-7-O-rhamnoside	Flavonoids	Flavonols	-
mws1073	Positive	595.17	457.2	594.158	C27H30O15	[M+H]+	Apigenin-6,8-di-C-glucoside (Vicenin-2)	Flavonoids	Flavonoid carbonoside	23666-13-9
pme1665	Negative	593.15	311	594.158	C27H30O15	[M-H]-	Isovitexin-7-O-glucoside(Saponarin)	Flavonoids	Flavonoid carbonoside	20310-89-8
pmp000593	Positive	595.17	287.05	594.158	C27H30O15	[M+H]+	Luteolin-7-O-rutinoside	Flavonoids	Flavones	3563-98-2
MWSslk252	Negative	593.19	285.08	594.195	C28H34O14	[M-H]-	Didymin (Isosakuranetin-7-O-rutinoside)	Flavonoids	Flavanones	14259-47-3
mws0791	Negative	593.19	285	594.195	C28H34O14	[M-H]-	Poncirin (Isosakuranetin-7-O-neohesperidoside)	Flavonoids	Flavanones	14941-08-3
Cmsp002257	Positive	595.16	301.07	595.166	C27H31O15+	[M]+	Peonidin-3-O-sambubioside	Flavonoids	Anthocyanidins	-
Lmqn000780	Negative	606.08	384.98	607.082	C17H27N3O17P2	[M-H]-	Uridine 5'-diphospho-N-acetylglucosamine	Nucleotides and derivatives	Nucleotides and derivatives	528-04-1
mws1661	Positive	609.18	301	608.174	C28H32O15	[M+H]+	Diosmetin-7-O-rutinoside (Diosmin)	Flavonoids	Flavones	520-27-4
pmb3002	Negative	607.17	299	608.174	C28H32O15	[M-H]-	Chrysoeriol-7-O-rutinoside	Flavonoids	Flavones	-
pmp001080	Positive	609.18	301.07	608.174	C28H32O15	[M+H]+	Diosmetin-7-O-Neohesperidoside (Neodiosmin)	Flavonoids	Flavones	38665-01-9
Hmgp002121	Positive	609.18	463.08	608.176	C31H28O13	[M+H]+	Hispidulin-7-O-(6''-O-p-Coumaroyl)Glucoside	Flavonoids	Flavones	-
pmn001583	Negative	609.15	300	610.153	C27H30O16	[M-H]-	Quercetin-3-O-robinobioside	Flavonoids	Flavonols	52525-35-6
Lmsp004166	Positive	611.16	303.05	610.153	C27H30O16	[M+H]+	Quercetin-3-O-glucoside-7-O-rhamnoside	Flavonoids	Flavonols	-
Hmcp001598	Positive	611.16	317.06	610.153	C27H30O16	[M+H]+	Isorhamnetin-3-O-(2''-O-xylosyl)glucoside	Flavonoids	Flavonols	-
mws0059	Negative	609.15	301	610.153	C27H30O16	[M-H]-	Quercetin-3-O-rutinoside (Rutin)	Flavonoids	Flavonols	153-18-4
pme0001	Negative	609.18	301	610.19	C28H34O15	[M-H]-	Hesperetin-7-O-neohesperidoside(Neohesperidin)*	Flavonoids	Flavanones	13241-33-3
mws0036	Negative	609.18	301.09	610.19	C28H34O15	[M-H]-	Hesperetin-7-O-rutinoside (Hesperidin)*	Flavonoids	Flavanones	520-26-3
Lmsp004521	Positive	613.12	147.04	612.112	C29H24O15	[M+H]+	1-O-Cinnamoyl-4,6-(S)-HHDP-β-D-glucose	Phenolic acids	Phenolic acids	-
mws4134	Negative	611.14	306.08	612.152	C20H32N6O12S2	[M-H]-	Oxiglutatione	Amino acids and derivatives	Amino acids and derivatives	27025-41-8
Lmyp003349	Positive	617.11	153.02	616.106	C28H24O16	[M+H]+	Quercetin-3-O-(6''-O-galloyl)glucoside	Flavonoids	Flavonols	56316-75-7
Lmfp003594	Positive	617.11	153.02	616.106	C28H24O16	[M+H]+	Quercetin-3-O-(2''-galloyl)galactoside	Flavonoids	Flavonols	53209-27-1
Rfmb26201	Negative	621.22	417.16	622.226	C30H38O14	[M-H]-	Syringaresinol-4'-O-(6''-acetyl)glucoside	Lignans and Coumarins	Lignans	-
Hmlp004943	Positive	625.18	317.07	624.168	C28H32O16	[M+H]+	Nitensoside B	Lignans and Coumarins	Coumarins	-
HJN051	Negative	623.16	315.05	624.168	C28H32O16	[M-H]-	Tamarixetin-3-O-rutinoside	Flavonoids	Flavonols	-
Lmsp004721	Positive	625.18	317.07	624.169	C28H32O16	[M+H]+	Tamarixetin-3-O-glucoside-7-O-rhamnoside	Flavonoids	Flavonols	-
Lmmp002963	Positive	625.18	317.06	624.169	C28H32O16	[M+H]+	6-C-Methylquercetin-3-O-rutinoside	Flavonoids	Flavonols	-
pmb0603	Positive	625.18	301.6	624.169	C28H32O16	[M+H]+	Chrysoeriol-7,4'-di-O-glucoside	Flavonoids	Flavones	-
MWSHY0064	Positive	625.17	317.07	624.169	C28H32O16	[M+H]+	Isorhamnetin-3-O-neohesperidoside	Flavonoids	Flavonols	55033-90-4
MWSHY0135	Positive	625.18	317.08	624.169	C28H32O16	[M+H]+	Narcissin*	Flavonoids	Flavonols	604-80-8
Lmhp003217	Positive	625.17	317.06	624.169	C28H32O16	[M+H]+	2'-Hydoxy,5-methoxyGenistein-O-rhamnosyl-glucoside	Flavonoids	Isoflavones	-
Lmmp002463	Positive	625.18	317.07	624.169	C28H32O16	[M+H]+	Sexangularetin-3-O-glucoside-7-O-rhamnoside	Flavonoids	Flavonols	-
Lmsp004045	Positive	625.18	317.07	624.169	C28H32O16	[M+H]+	Isorhamnetin-3-O-glucoside-7-O-rhamnoside	Flavonoids	Flavonols	-
Lmdn003665	Negative	623.2	299.09	624.205	C29H36O15	[M-H]-	Farrerol-5,7-di-O-glucoside	Flavonoids	Flavanones	-
pmb0645	Positive	627.19	465.2	626.185	C28H34O16	[M+H]+	Hesperetin-6-C-glucoside-7-O-glucoside	Flavonoids	Flavonoid carbonoside	-
Lmsp003252	Positive	641.17	317.07	640.164	C28H32O17	[M+H]+	Isorhamnetin-3-O-sophoroside	Flavonoids	Flavonols	-
Hmsn002719	Negative	649.36	649.35	650.367	C35H54O11	[M-H]-	Esculentoside E	Terpenoids	Triterpene Saponin	65649-36-7
Lmsp004749	Positive	655.19	347.08	654.18	C29H34O17	[M+H]+	Syringetin-3-O-rutinoside	Flavonoids	Flavonols	-
pmb0530	Positive	664.12	136.2	663.109	C21H27N7O14P2	[M+H]+	Nicotinic acid adenine dinucleotide	Nucleotides and derivatives	Nucleotides and derivatives	53-84-9
pmp001276	Positive	677.37	677.37	676.367	C33H56O14	[M+H]+	1-Linolenoyl-rac-glycerol-diglucoside	Lipids	Free fatty acids	-
Lmjn003562	Negative	693.2	175.04	694.211	C32H38O17	[M-H]-	3,6'-Diferuloylsucrose	Phenolic acids	Phenolic acids	107172-40-7
pme2651	Negative	742.1	620.1	743.075	C21H28N7O17P3	[M-H]-	NADP (Nicotinamide adenine dinucleotide phosphate)	Nucleotides and derivatives	Nucleotides and derivatives	53-59-8
HJAP127	Positive	757.22	303.05	756.212	C33H40O20	[M+H]+	Quercetin-3-O-(2''-O-Rhamnosyl)rutinoside	Flavonoids	Flavonols	55696-57-6
HJAP119	Positive	771.22	317.06	770.226	C34H42O20	[M+H]+	Rhamnetin-3-O-Rutinoside-5-O-rhamnoside	Flavonoids	Flavonols	-
Zmcn004206	Negative	771.18	609.14	772.185	C36H36O19	[M-H]-	Kaempferol-3-caffeoyldiglucoside	Flavonoids	Flavones	-
Hmcp001509	Positive	773.22	317.06	772.206	C33H40O21	[M+H]+	Isorhamnetin-3-O-(2''-O-xylosyl)glucoside-7-O-glucoside	Flavonoids	Flavonols	-
Lmqp002170	Positive	773.21	449.11	772.206	C33H40O21	[M+H]+	Kaempferol-3-O-sophorotrioside	Flavonoids	Flavonols	80714-53-0
HJAP023	Positive	773.22	611.17	772.207	C33H40O21	[M+H]+	Kaempferol-6,8-di-C-glucoside-7-O-glucoside	Flavonoids	Flavonoid carbonoside	-
HJN098	Negative	779.46	779.46	780.465	C42H68O13	[M-H]-	Azukisaponin I	Terpenoids	Triterpene Saponin	82793-02-0
Hmcp001589	Positive	787.23	317.06	786.221	C34H42O21	[M+H]+	Isorhamnetin-3-O-rutinoside-4'-O-glucoside	Flavonoids	Flavonols	111393-97-6
Zmhn000593	Negative	785.25	785.25	786.258	C35H46O20	[M-H]-	Magnoloside B	Phenolic acids	Phenolic acids	-
Zmwp002963	Positive	865.19	713.15	864.19	C45H36O18	[M+H]+	Aesculitannin B	Tannins	Tannin	-
pmn001648	Negative	863.18	411.1	864.19	C45H36O18	[M-H]-	cinnamtannin D1	Tannins	Tannin	97233-06-2
pmb2947	Negative	865.2	407.1	866.206	C45H38O18	[M-H]-	Catechin-catechin-catechin	Flavonoids	Flavanols	-
pmn001647	Negative	865.2	713.2	866.206	C45H38O18	[M-H]-	Procyanidin C2	Tannins	Proanthocyanidins	37064-31-6
pmn001646	Negative	865.2	577.1	866.206	C45H38O18	[M-H]-	Procyanidin C1	Tannins	Proanthocyanidins	37064-30-5
pmp000100	Positive	867.21	715.16	866.206	C45H38O18	[M+H]+	Arecatannin B1	Tannins	Tannin	79763-28-3
pmp000103	Positive	1155.28	867.21	1154.27	C60H50O24	[M+H]+	Arecatannin A2	Tannins	Tannin	79763-29-4
pmp000102	Positive	1155.28	867.21	1154.27	C60H50O24	[M+H]+	Arecatannin A1	Tannins	Tannin	-

## Sheet: Table S2
Table S2 Data information of C. kwangsiensis transcriptome
Sample	EZ	ET-1	ET-2	ET-3	MT-1	MT-2	MT-3	LT-1	LT-2	LT-3
Total raw reads(pb)	26979005788	6386140800	6099632400	5741861400	6364563900	6467863200	6396137100	6474053400	6701702100	6450089100
Total clean reads(pb)	80133371	42574272	40664216	38279076	42430426	43119088	42640914	43160356	44678014	43000594
Clean reads Q20(%)	94.8	97.8	97.86	97.69	97.74	97.84	97.78	97.81	97.89	97.83
Clean reads Q30(%)	90.33	93.96	94.11	93.75	93.82	94.05	93.94	94.03	94.25	94.12
Total mapped reads(%)	--	88.01	87.96	88.04	88.12	88.11	88.12	87.99	88	87.97
Total expressed genes	--	23513	23401	23389	23411	23428	23430	23397	23399	23392
Total transcript	31889	--	--	--	--	--	--	--	--	--
Total genes	26590	--	--	--	--	--	--	--	--	--
Gene GC(%)	45.2	--	--	--	--	--	--	--	--	--
Gene N50	2657	--	--	--	--	--	--	--	--	--

## Sheet: Table S3
Table S3 Genes information of C. kwangsiensis transcriptome
id	Nr-ID	Nr-Score	Nr-Evalue	Nr-annotation	Swissprot-ID	Swissprot-Score	Swissprot-Evalue	Swissprot-annotation	KOG-Protein-or-Domain	KOG-Score	KOG-Evalue	KOG-ID	KOG-Function-Description	KO-ID	KEGG-Evalue	KEGG-Score	KEGG-Gene	Pathway
Isoform0000001	XP_009400640.1	1463.4	0	XP_009400640.1 PREDICTED: uncharacterized protein LOC103984704 isoform X2 [Musa acuminata subsp. malaccensis] [Musa acuminata]	sp|Q500V5|AGDP1_ARATH	66.6	4e-09	sp|Q500V5|AGDP1_ARATH Protein AGENET DOMAIN (AGD)-CONTAINING P1 OS=Arabidopsis thaliana OX=3702 GN=AGDP1 PE=1 SV=1	--	--	--	--	--	--	--	--	--	--
Isoform0000002	XP_009391201.1	2350.5	0	XP_009391201.1 PREDICTED: 1-phosphatidylinositol-3-phosphate 5-kinase FAB1B-like isoform X2 [Musa acuminata subsp. malaccensis] [Musa acuminata]	sp|Q9LUM0|FAB1B_ARATH	1641.3	0	sp|Q9LUM0|FAB1B_ARATH 1-phosphatidylinositol-3-phosphate 5-kinase FAB1B OS=Arabidopsis thaliana OX=3702 GN=FAB1B PE=2 SV=1	At3g14270	1641.3	0	KOG0230	Phosphatidylinositol-4-phosphate 5-kinase and related FYVE finger-containing proteins	K00921//PIKFYVE; 1-phosphatidylinositol-3-phosphate 5-kinase [EC:2.7.1.150]	0	2345.5	mus:103977429	;ko04070//Phosphatidylinositol signaling system//Signal transduction//Environmental Information Processing
Isoform0000003	XP_009391016.1	2237.2	0	XP_009391016.1 PREDICTED: E3 ubiquitin-protein ligase UPL3-like isoform X3 [Musa acuminata subsp. malaccensis] [Musa acuminata]	sp|Q6WWW4|UPL3_ARATH	1714.1	0	sp|Q6WWW4|UPL3_ARATH E3 ubiquitin-protein ligase UPL3 OS=Arabidopsis thaliana OX=3702 GN=UPL3 PE=1 SV=1	At4g38600	889.8	8.8e-258	KOG0170	E3 ubiquitin protein ligase	K10590//TRIP12; E3 ubiquitin-protein ligase TRIP12 [EC:2.3.2.26]	0	2237.2	mus:103977272	ko04120//Ubiquitin mediated proteolysis//Folding, sorting and degradation//Genetic Information Processing
Isoform0000004	XP_009391016.1	2132.5	0	XP_009391016.1 PREDICTED: E3 ubiquitin-protein ligase UPL3-like isoform X3 [Musa acuminata subsp. malaccensis] [Musa acuminata]	sp|Q6WWW4|UPL3_ARATH	1584.7	0	sp|Q6WWW4|UPL3_ARATH E3 ubiquitin-protein ligase UPL3 OS=Arabidopsis thaliana OX=3702 GN=UPL3 PE=1 SV=1	At4g38600	916	1.1e-265	KOG0170	E3 ubiquitin protein ligase	K10590//TRIP12; E3 ubiquitin-protein ligase TRIP12 [EC:2.3.2.26]	0	2132.5	mus:103977272	ko04120//Ubiquitin mediated proteolysis//Folding, sorting and degradation//Genetic Information Processing
Isoform0000005	XP_009410667.1	2545.4	0	XP_009410667.1 PREDICTED: DDB1- and CUL4-associated factor homolog 1 [Musa acuminata subsp. malaccensis] [Musa acuminata]	sp|Q9M086|DCAF1_ARATH	1496.9	0	sp|Q9M086|DCAF1_ARATH DDB1- and CUL4-associated factor homolog 1 OS=Arabidopsis thaliana OX=3702 GN=DCAF1 PE=1 SV=2	At4g31160	1425.2	0	KOG1832	HIV-1 Vpr-binding protein	K11789//DCAF1; DDB1- and CUL4-associated factor 1 [EC:2.7.11.1]	0	2545.4	mus:103992611	--
Isoform0000006	XP_030539103.1	1061.6	2.4e-307	XP_030539103.1 myosin heavy chain, muscle-like [Rhodamnia argentea]	sp|P49824|MYH7_CANLF	1563.5	0	sp|P49824|MYH7_CANLF Myosin-7 OS=Canis lupus familiaris OX=9615 GN=MYH7 PE=1 SV=3	Hs4557773	1535.8	0	KOG0161	Myosin class II heavy chain	K10357//MYO5; myosin V	2.9e-144	518.1	bna:106423287	--
Isoform0000007	XP_009386394.1	2246.1	0	XP_009386394.1 PREDICTED: uncharacterized protein LOC103973523 isoform X2 [Musa acuminata subsp. malaccensis] [Musa acuminata]	--	--	--	--	At3g47900	481.1	9.1e-135	KOG1887	Ubiquitin carboxyl-terminal hydrolase	--	--	--	--	--
Isoform0000008	XP_009399627.1	2117.8	0	XP_009399627.1 PREDICTED: probable histone acetyltransferase HAC-like 1 isoform X1 [Musa acuminata subsp. malaccensis] [Musa acuminata]	sp|Q6YXY2|HACL1_ORYSJ	1440.2	0	sp|Q6YXY2|HACL1_ORYSJ Probable histone acetyltransferase HAC-like 1 OS=Oryza sativa subsp. japonica OX=39947 GN=Os02g0137500 PE=3 SV=2	At1g79000	1402.1	0	KOG1778	CREB binding protein/P300 and related TAZ Zn-finger proteins	K04498//EP300; E1A/CREB-binding protein [EC:2.3.1.48]	0	2117.8	mus:103983978	--
Isoform0000009	XP_009395393.1	1095.5	0	XP_009395393.1 PREDICTED: zinc finger CCCH domain-containing protein 19-like [Musa acuminata subsp. malaccensis] [Musa acuminata]	sp|Q9SIV5|C3H19_ARATH	604.7	3.6e-171	sp|Q9SIV5|C3H19_ARATH Zinc finger CCCH domain-containing protein 19 OS=Arabidopsis thaliana OX=3702 GN=NERD PE=1 SV=3	At3g51120_2	325.9	4.9e-88	KOG1946	RNA polymerase I transcription factor UAF	--	--	--	--	--
Isoform0000010	XP_030539103.1	1044.6	3e-302	XP_030539103.1 myosin heavy chain, muscle-like [Rhodamnia argentea]	sp|P49824|MYH7_CANLF	1512.7	0	sp|P49824|MYH7_CANLF Myosin-7 OS=Canis lupus familiaris OX=9615 GN=MYH7 PE=1 SV=3	Hs4557773	1503	0	KOG0161	Myosin class II heavy chain	K10357//MYO5; myosin V	6.4e-147	526.9	ppp:112274411	--
Isoform0000011	XP_009395372.1	1251.5	0	XP_009395372.1 PREDICTED: zinc finger CCCH domain-containing protein 19-like [Musa acuminata subsp. malaccensis] [Musa acuminata]	sp|Q9SIV5|C3H19_ARATH	590.1	9.2e-167	sp|Q9SIV5|C3H19_ARATH Zinc finger CCCH domain-containing protein 19 OS=Arabidopsis thaliana OX=3702 GN=NERD PE=1 SV=3	At3g51120_2	329.3	4.4e-89	KOG1946	RNA polymerase I transcription factor UAF	--	--	--	--	--
Isoform0000012	XP_009401403.1	3008.4	0	XP_009401403.1 PREDICTED: DNA-directed RNA polymerase II subunit 1 [Musa acuminata subsp. malaccensis] [Musa acuminata]	sp|P18616|NRPB1_ARATH	2758	0	sp|P18616|NRPB1_ARATH DNA-directed RNA polymerase II subunit RPB1 OS=Arabidopsis thaliana OX=3702 GN=NRPB1 PE=1 SV=3	At4g35800	2747.2	0	KOG0260	RNA polymerase II, large subunit	K03006//RPB1; DNA-directed RNA polymerase II subunit RPB1 [EC:2.7.7.6]	0	3008.4	mus:103985434	ko03020//RNA polymerase//Transcription//Genetic Information Processing
Isoform0000013	XP_009388854.1	2456	0	XP_009388854.1 PREDICTED: brefeldin A-inhibited guanine nucleotide-exchange protein 5-like isoform X2 [Musa acuminata subsp. malaccensis] [Musa acuminata]	sp|F4IXW2|BIG5_ARATH	2025.4	0	sp|F4IXW2|BIG5_ARATH Brefeldin A-inhibited guanine nucleotide-exchange protein 5 OS=Arabidopsis thaliana OX=3702 GN=BIG5 PE=1 SV=2	At3g43300	1826.2	0	KOG0929	Guanine nucleotide exchange factor	K13462//MIN7; guanine nucleotide-exchange factor	0	2455.6	mus:103975570	--
Isoform0000014	XP_009388854.1	2412.5	0	XP_009388854.1 PREDICTED: brefeldin A-inhibited guanine nucleotide-exchange protein 5-like isoform X2 [Musa acuminata subsp. malaccensis] [Musa acuminata]	sp|F4IXW2|BIG5_ARATH	1989.2	0	sp|F4IXW2|BIG5_ARATH Brefeldin A-inhibited guanine nucleotide-exchange protein 5 OS=Arabidopsis thaliana OX=3702 GN=BIG5 PE=1 SV=2	At3g43300	1790	0	KOG0929	Guanine nucleotide exchange factor	K13462//MIN7; guanine nucleotide-exchange factor	0	2412.1	mus:103975570	--
Isoform0000015	XP_009395035.1	1223.4	0	XP_009395035.1 PREDICTED: callose synthase 12-like [Musa acuminata subsp. malaccensis] [Musa acuminata]	sp|Q9ZT82|CALSC_ARATH	937.6	2.3e-271	sp|Q9ZT82|CALSC_ARATH Callose synthase 12 OS=Arabidopsis thaliana OX=3702 GN=CALS12 PE=2 SV=1	At4g03550	937.6	3.5e-272	KOG0916	1,3-beta-glucan synthase/callose synthase catalytic subunit	K11000//CALS; callose synthase [EC:2.4.1.-]	0	1223.4	mus:103980372	--
Isoform0000016	XP_009403886.1	2359.7	0	XP_009403886.1 PREDICTED: protein RST1 isoform X1 [Musa acuminata subsp. malaccensis] [Musa acuminata]	sp|Q7XZF5|RST1_ARATH	1268.8	0	sp|Q7XZF5|RST1_ARATH Protein RST1 OS=Arabidopsis thaliana OX=3702 GN=RST1 PE=2 SV=2	--	--	--	--	--	--	--	--	--	--
Isoform0000017	XP_009391675.1	2478.4	0	XP_009391675.1 PREDICTED: E3 ubiquitin-protein ligase SHPRH [Musa acuminata subsp. malaccensis] [Musa acuminata]	sp|Q149N8|SHPRH_HUMAN	487.6	6.1e-136	sp|Q149N8|SHPRH_HUMAN E3 ubiquitin-protein ligase SHPRH OS=Homo sapiens OX=9606 GN=SHPRH PE=1 SV=2	At2g40770	1462.6	0	KOG0298	DEAD box-containing helicase-like transcription factor/DNA repair protein	K15710//SHPRH; E3 ubiquitin-protein ligase SHPRH [EC:3.6.4.- 2.3.2.27]	0	2478.4	mus:103977787	--
Isoform0000018	XP_009391241.1	382.5	6.1e-103	XP_009391241.1 PREDICTED: uncharacterized protein LOC103977454 isoform X1 [Musa acuminata subsp. malaccensis] [Musa acuminata]	--	--	--	--	At3g48060	168.3	1.2e-40	KOG1886	BAH domain proteins	--	--	--	--	--
Isoform0000019	XP_009388854.1	1619	0	XP_009388854.1 PREDICTED: brefeldin A-inhibited guanine nucleotide-exchange protein 5-like isoform X2 [Musa acuminata subsp. malaccensis] [Musa acuminata]	sp|F4IXW2|BIG5_ARATH	1332.8	0	sp|F4IXW2|BIG5_ARATH Brefeldin A-inhibited guanine nucleotide-exchange protein 5 OS=Arabidopsis thaliana OX=3702 GN=BIG5 PE=1 SV=2	At3g43300	1252.3	0	KOG0929	Guanine nucleotide exchange factor	K13462//MIN7; guanine nucleotide-exchange factor	0	1619	mus:103975570	--
Isoform0000020	XP_009396154.1	1112.1	0	XP_009396154.1 PREDICTED: ENHANCER OF AG-4 protein 2-like isoform X1 [Musa acuminata subsp. malaccensis] [Musa acuminata]	sp|Q9XER9|HUA2_ARATH	412.1	3.3e-113	sp|Q9XER9|HUA2_ARATH ENHANCER OF AG-4 protein 2 OS=Arabidopsis thaliana OX=3702 GN=HUA2 PE=2 SV=1	At5g23150	412.1	5e-114	KOG1904	Transcription coactivator	--	--	--	--	--
Isoform0000021	XP_009396154.1	985.7	1.6e-284	XP_009396154.1 PREDICTED: ENHANCER OF AG-4 protein 2-like isoform X1 [Musa acuminata subsp. malaccensis] [Musa acuminata]	sp|Q9XER9|HUA2_ARATH	416.8	1.3e-114	sp|Q9XER9|HUA2_ARATH ENHANCER OF AG-4 protein 2 OS=Arabidopsis thaliana OX=3702 GN=HUA2 PE=2 SV=1	At5g23150	416.8	2e-115	KOG1904	Transcription coactivator	--	--	--	--	--
Isoform0000022	THU58945.1	1833.9	0	THU58945.1 hypothetical protein C4D60_Mb03t19820 [Musa balbisiana]	sp|F4JYC8|PTM_ARATH	756.5	7.1e-217	sp|F4JYC8|PTM_ARATH DDT domain-containing protein PTM OS=Arabidopsis thaliana OX=3702 GN=PTM PE=1 SV=1	At5g22760	815.8	1.5e-235	KOG1473	Nucleosome remodeling factor, subunit NURF301/BPTF	--	--	--	--	--
Isoform0000023	THU69394.1	2954.9	0	THU69394.1 hypothetical protein C4D60_Mb08t13950 [Musa balbisiana]	sp|Q9LZX8|BIG2_ARATH	2327.7	0	sp|Q9LZX8|BIG2_ARATH Brefeldin A-inhibited guanine nucleotide-exchange protein 2 OS=Arabidopsis thaliana OX=3702 GN=BIG2 PE=2 SV=1	At3g60860	2327.7	0	KOG0929	Guanine nucleotide exchange factor	K18442//ARFGEF; brefeldin A-inhibited guanine nucleotide-exchange protein	0	2941	mus:103995014	ko04144//Endocytosis//Transport and catabolism//Cellular Processes
Isoform0000024	RRT57525.1	3049.2	0	RRT57525.1 hypothetical protein B296_00016417, partial [Ensete ventricosum]	sp|Q9ZT82|CALSC_ARATH	2418.7	0	sp|Q9ZT82|CALSC_ARATH Callose synthase 12 OS=Arabidopsis thaliana OX=3702 GN=CALS12 PE=2 SV=1	At4g03550	2418.7	0	KOG0916	1,3-beta-glucan synthase/callose synthase catalytic subunit	K11000//CALS; callose synthase [EC:2.4.1.-]	0	3048.8	mus:103980372	--
Isoform0000025	XP_009420731.1	1703	0	XP_009420731.1 PREDICTED: protein TSS isoform X2 [Musa acuminata subsp. malaccensis] [Musa acuminata]	sp|F4JKH6|TSS_ARATH	914.4	2e-264	sp|F4JKH6|TSS_ARATH Protein TSS OS=Arabidopsis thaliana OX=3702 GN=TSS PE=1 SV=1	At1g15290	806.6	9e-233	KOG1839	Uncharacterized protein CLU1/cluA/TIF31 involved in mitochondrial morphology/distribution, also found associated with eIF-3	K03255//TIF31; protein TIF31	0	1699.9	mus:104000418	--
Isoform0000026	XP_009397720.1	1485.3	0	XP_009397720.1 PREDICTED: uncharacterized protein LOC103982504 [Musa acuminata subsp. malaccensis] [Musa acuminata]	sp|Q9FMM3|EXA1_ARATH	536.6	1.2e-150	sp|Q9FMM3|EXA1_ARATH Protein ESSENTIAL FOR POTEXVIRUS ACCUMULATION 1 OS=Arabidopsis thaliana OX=3702 GN=EXA1 PE=1 SV=1	At5g42950	536.6	1.7e-151	KOG1862	GYF domain containing proteins	--	--	--	--	--
Isoform0000027	XP_009383203.1	2869	0	XP_009383203.1 PREDICTED: proteasome activator subunit 4 isoform X2 [Musa acuminata subsp. malaccensis] [Musa acuminata]	sp|F4JC97|PSME4_ARATH	2197.9	0	sp|F4JC97|PSME4_ARATH Proteasome activator subunit 4 OS=Arabidopsis thaliana OX=3702 GN=PA200 PE=2 SV=2	At3g13330	1968	0	KOG1851	Uncharacterized conserved protein	K06699//PSME4; proteasome activator subunit 4	0	2863.9	mus:103971009	ko03050//Proteasome//Folding, sorting and degradation//Genetic Information Processing
Isoform0000028	XP_009400640.1	1327	0	XP_009400640.1 PREDICTED: uncharacterized protein LOC103984704 isoform X2 [Musa acuminata subsp. malaccensis] [Musa acuminata]	sp|Q500V5|AGDP1_ARATH	56.6	3.5e-06	sp|Q500V5|AGDP1_ARATH Protein AGENET DOMAIN (AGD)-CONTAINING P1 OS=Arabidopsis thaliana OX=3702 GN=AGDP1 PE=1 SV=1	--	--	--	--	--	--	--	--	--	--
Isoform0000029	XP_009383878.1	1545.4	0	XP_009383878.1 PREDICTED: transcription elongation factor SPT6-like [Musa acuminata subsp. malaccensis] [Musa acuminata]	sp|A8MS85|SPT61_ARATH	1015.8	6.5e-295	sp|A8MS85|SPT61_ARATH Transcription elongation factor SPT6 homolog OS=Arabidopsis thaliana OX=3702 GN=SPT6 PE=1 SV=1	At1g65440	1015.8	9.7e-296	KOG1856	Transcription elongation factor SPT6	K11292//SUPT6H; transcription elongation factor SPT6	0	1545.4	mus:103971553	--
Isoform0000030	XP_009400568.1	896	1.6e-257	XP_009400568.1 PREDICTED: uncharacterized protein LOC103984704 isoform X1 [Musa acuminata subsp. malaccensis] [Musa acuminata]	sp|Q500V5|AGDP1_ARATH	67.4	2e-09	sp|Q500V5|AGDP1_ARATH Protein AGENET DOMAIN (AGD)-CONTAINING P1 OS=Arabidopsis thaliana OX=3702 GN=AGDP1 PE=1 SV=1	--	--	--	--	--	--	--	--	--	--
Isoform0000031	THU58033.1	1451.8	0	THU58033.1 hypothetical protein C4D60_Mb03t09880 [Musa balbisiana]	--	--	--	--	At3g48050	641.7	3.8e-183	KOG1886	BAH domain proteins	--	--	--	--	--
Isoform0000032	THU57674.1	1418.3	0	THU57674.1 hypothetical protein C4D60_Mb03t06000 [Musa balbisiana]	--	--	--	--	At3g48050	621.3	5.2e-177	KOG1886	BAH domain proteins	--	--	--	--	--
Isoform0000033	XP_009388464.1	1867	0	XP_009388464.1 PREDICTED: uncharacterized protein LOC103975273 isoform X1 [Musa acuminata subsp. malaccensis] [Musa acuminata]	--	--	--	--	At2g39580	444.1	1.1e-123	KOG4839	Uncharacterized conserved protein	--	--	--	--	--
Isoform0000034	THU45571.1	1299.3	0	THU45571.1 hypothetical protein C4D60_Mb02t19390 [Musa balbisiana]	sp|Q9SIV5|C3H19_ARATH	557.4	6.2e-157	sp|Q9SIV5|C3H19_ARATH Zinc finger CCCH domain-containing protein 19 OS=Arabidopsis thaliana OX=3702 GN=NERD PE=1 SV=3	At3g51120_2	371.3	9.4e-102	KOG1946	RNA polymerase I transcription factor UAF	--	--	--	--	--
Isoform0000035	XP_009383878.1	2448.3	0	XP_009383878.1 PREDICTED: transcription elongation factor SPT6-like [Musa acuminata subsp. malaccensis] [Musa acuminata]	sp|A8MS85|SPT61_ARATH	1592.4	0	sp|A8MS85|SPT61_ARATH Transcription elongation factor SPT6 homolog OS=Arabidopsis thaliana OX=3702 GN=SPT6 PE=1 SV=1	At1g65440	1581.6	0	KOG1856	Transcription elongation factor SPT6	K11292//SUPT6H; transcription elongation factor SPT6	0	2448.3	mus:103971553	--
Isoform0000036	XP_009417723.1	2932.1	0	XP_009417723.1 PREDICTED: E3 ubiquitin-protein ligase KEG [Musa acuminata subsp. malaccensis] [Musa acuminata]	sp|Q9FY48|KEG_ARATH	2312.7	0	sp|Q9FY48|KEG_ARATH E3 ubiquitin-protein ligase KEG OS=Arabidopsis thaliana OX=3702 GN=KEG PE=1 SV=2	At5g13530_3	494.2	9.6e-139	KOG0504	FOG: Ankyrin repeat	K16279//KEG; E3 ubiquitin-protein ligase KEG [EC:2.7.11.1 2.3.2.27]	0	2932.1	mus:103998068	--
Isoform0000037	XP_009385547.1	3198.7	0	XP_009385547.1 PREDICTED: clathrin heavy chain 1-like [Musa acuminata subsp. malaccensis] [Musa acuminata]	sp|Q2RBN7|CLH1_ORYSJ	3124.3	0	sp|Q2RBN7|CLH1_ORYSJ Clathrin heavy chain 1 OS=Oryza sativa subsp. japonica OX=39947 GN=Os11g0104900 PE=3 SV=1	At3g11130	3073.9	0	KOG0985	Vesicle coat protein clathrin, heavy chain	K04646//CLTC; clathrin heavy chain	0	3198.7	mus:103972889	ko04144//Endocytosis//Transport and catabolism//Cellular Processes
Isoform0000038	XP_009419004.1	2496.8	0	XP_009419004.1 PREDICTED: 187-kDa microtubule-associated protein AIR9-like [Musa acuminata subsp. malaccensis] [Musa acuminata]	sp|F4IIU4|AIR9_ARATH	1949.1	0	sp|F4IIU4|AIR9_ARATH 187-kDa microtubule-associated protein AIR9 OS=Arabidopsis thaliana OX=3702 GN=AIR9 PE=1 SV=1	At2g34680	1741.5	0	KOG0531	Protein phosphatase 1, regulatory subunit, and related proteins	--	--	--	--	--
Isoform0000039	OLQ02533.1	68.2	2.4e-08	OLQ02533.1 Ovostatin [Symbiodinium microadriaticum]	sp|P98093|CO3_ONCMY	1360.1	0	sp|P98093|CO3_ONCMY Complement C3 (Fragment) OS=Oncorhynchus mykiss OX=8022 GN=c3 PE=1 SV=1	Hs4557385	1034.6	1.9e-301	KOG1366	Alpha-macroglobulin	--	--	--	--	--
Isoform0000040	XP_009388575.1	993	9.7e-287	XP_009388575.1 PREDICTED: protein NETWORKED 1A [Musa acuminata subsp. malaccensis] [Musa acuminata]	sp|Q9ZQX8|NET1C_ARATH	189.5	3.4e-46	sp|Q9ZQX8|NET1C_ARATH Protein NETWORKED 1C OS=Arabidopsis thaliana OX=3702 GN=NET1C PE=3 SV=1	--	--	--	--	--	--	--	--	--	--
Isoform0000041	XP_009385547.1	3218.7	0	XP_009385547.1 PREDICTED: clathrin heavy chain 1-like [Musa acuminata subsp. malaccensis] [Musa acuminata]	sp|Q2QYW2|CLH2_ORYSJ	3123.6	0	sp|Q2QYW2|CLH2_ORYSJ Clathrin heavy chain 2 OS=Oryza sativa subsp. japonica OX=39947 GN=Os12g0104800 PE=3 SV=1	At3g11130	3069.6	0	KOG0985	Vesicle coat protein clathrin, heavy chain	K04646//CLTC; clathrin heavy chain	0	3218.7	mus:103972889	ko04144//Endocytosis//Transport and catabolism//Cellular Processes
Isoform0000042	XP_009385547.1	1971.8	0	XP_009385547.1 PREDICTED: clathrin heavy chain 1-like [Musa acuminata subsp. malaccensis] [Musa acuminata]	sp|Q2RBN7|CLH1_ORYSJ	1919.1	0	sp|Q2RBN7|CLH1_ORYSJ Clathrin heavy chain 1 OS=Oryza sativa subsp. japonica OX=39947 GN=Os11g0104900 PE=3 SV=1	At3g11130	1868.2	0	KOG0985	Vesicle coat protein clathrin, heavy chain	K04646//CLTC; clathrin heavy chain	0	1971.8	mus:103972889	ko04144//Endocytosis//Transport and catabolism//Cellular Processes
Isoform0000043	XP_009385547.1	3221.4	0	XP_009385547.1 PREDICTED: clathrin heavy chain 1-like [Musa acuminata subsp. malaccensis] [Musa acuminata]	sp|Q2RBN7|CLH1_ORYSJ	3122.8	0	sp|Q2RBN7|CLH1_ORYSJ Clathrin heavy chain 1 OS=Oryza sativa subsp. japonica OX=39947 GN=Os11g0104900 PE=3 SV=1	At3g11130	3068.9	0	KOG0985	Vesicle coat protein clathrin, heavy chain	K04646//CLTC; clathrin heavy chain	0	3221.4	mus:103972889	ko04144//Endocytosis//Transport and catabolism//Cellular Processes
Isoform0000044	XP_009396867.1	3177.1	0	XP_009396867.1 PREDICTED: clathrin heavy chain 1-like isoform X2 [Musa acuminata subsp. malaccensis] [Musa acuminata]	sp|Q2RBN7|CLH1_ORYSJ	3109.7	0	sp|Q2RBN7|CLH1_ORYSJ Clathrin heavy chain 1 OS=Oryza sativa subsp. japonica OX=39947 GN=Os11g0104900 PE=3 SV=1	At3g11130	3059.2	0	KOG0985	Vesicle coat protein clathrin, heavy chain	K04646//CLTC; clathrin heavy chain	0	3175.2	mus:103972889	ko04144//Endocytosis//Transport and catabolism//Cellular Processes
Isoform0000045	XP_009400044.1	1823.1	0	XP_009400044.1 PREDICTED: histone-lysine N-methyltransferase SUVR5 isoform X1 [Musa acuminata subsp. malaccensis] [Musa acuminata]	sp|O64827|SUVR5_ARATH	948.7	9.4e-275	sp|O64827|SUVR5_ARATH Histone-lysine N-methyltransferase SUVR5 OS=Arabidopsis thaliana OX=3702 GN=SUVR5 PE=1 SV=3	At2g23740	471.1	8.6e-132	KOG1721	FOG: Zn-finger	--	--	--	--	--
Isoform0000046	THU45571.1	1285.4	0	THU45571.1 hypothetical protein C4D60_Mb02t19390 [Musa balbisiana]	sp|Q9SIV5|C3H19_ARATH	550.1	9.8e-155	sp|Q9SIV5|C3H19_ARATH Zinc finger CCCH domain-containing protein 19 OS=Arabidopsis thaliana OX=3702 GN=NERD PE=1 SV=3	At3g51120_2	372.9	3.2e-102	KOG1946	RNA polymerase I transcription factor UAF	--	--	--	--	--
Isoform0000047	THU45466.1	1541.6	0	THU45466.1 hypothetical protein C4D60_Mb02t18230 [Musa balbisiana]	--	--	--	--	At2g39580	438.3	6.2e-122	KOG4839	Uncharacterized conserved protein	--	--	--	--	--
Isoform0000048	XP_018673701.1	1459.9	0	XP_018673701.1 PREDICTED: uncharacterized protein LOC103998301 isoform X1 [Musa acuminata subsp. malaccensis] [Musa acuminata]	--	--	--	--	At3g48050	597.4	8e-170	KOG1886	BAH domain proteins	--	--	--	--	--
Isoform0000049	XP_009389633.1	1246.1	0	XP_009389633.1 PREDICTED: ferredoxin-dependent glutamate synthase, chloroplastic [Musa acuminata subsp. malaccensis] [Musa acuminata]	sp|Q69RJ0|GLTB_ORYSJ	1095.5	0	sp|Q69RJ0|GLTB_ORYSJ Ferredoxin-dependent glutamate synthase, chloroplastic OS=Oryza sativa subsp. japonica OX=39947 GN=GLU PE=2 SV=2	At5g04140	1086.2	0	KOG0399	Glutamate synthase	K00284//GLU; glutamate synthase (ferredoxin) [EC:1.4.7.1]	0	1246.1	mus:103976157	;ko00910//Nitrogen metabolism//Energy metabolism//Metabolism
Isoform0000050	XP_009383260.1	757.7	6.8e-216	XP_009383260.1 PREDICTED: uncharacterized protein LOC103971045 isoform X1 [Musa acuminata subsp. malaccensis] [Musa acuminata]	--	--	--	--	--	--	--	--	--	--	--	--	--	--
Isoform0000051	XP_009419004.1	2484.5	0	XP_009419004.1 PREDICTED: 187-kDa microtubule-associated protein AIR9-like [Musa acuminata subsp. malaccensis] [Musa acuminata]	sp|F4IIU4|AIR9_ARATH	1949.1	0	sp|F4IIU4|AIR9_ARATH 187-kDa microtubule-associated protein AIR9 OS=Arabidopsis thaliana OX=3702 GN=AIR9 PE=1 SV=1	At2g34680	1741.9	0	KOG0531	Protein phosphatase 1, regulatory subunit, and related proteins	--	--	--	--	--
Isoform0000052	XP_009411810.1	240.7	2.8e-60	XP_009411810.1 PREDICTED: ras-related protein RGP1-like [Musa acuminata subsp. malaccensis] [Musa acuminata]	sp|Q9LH50|RAA4D_ARATH	223	2.7e-56	sp|Q9LH50|RAA4D_ARATH Ras-related protein RABA4d OS=Arabidopsis thaliana OX=3702 GN=RABA4D PE=1 SV=1	At3g12160	223	4.1e-57	KOG0087	GTPase Rab11/YPT3, small G protein superfamily	K07904//RAB11A; Ras-related protein Rab-11A	8.3e-61	240.7	mus:103984000	ko04144//Endocytosis//Transport and catabolism//Cellular Processes
Isoform0000053	THU46352.1	1528.5	0	THU46352.1 hypothetical protein C4D60_Mb09t04040 [Musa balbisiana]	sp|Q9Y618|NCOR2_HUMAN	75.9	5.3e-12	sp|Q9Y618|NCOR2_HUMAN Nuclear receptor corepressor 2 OS=Homo sapiens OX=9606 GN=NCOR2 PE=1 SV=3	At3g52250	308.1	9.5e-83	KOG1878	Nuclear receptor coregulator SMRT/SMRTER, contains Myb-like domains	--	--	--	--	--
Isoform0000054	THU59230.1	1509.2	0	THU59230.1 hypothetical protein C4D60_Mb03t22770 [Musa balbisiana]	sp|F4JSZ5|BIG1_ARATH	1175.6	0	sp|F4JSZ5|BIG1_ARATH Brefeldin A-inhibited guanine nucleotide-exchange protein 1 OS=Arabidopsis thaliana OX=3702 GN=BIG1 PE=2 SV=1	At4g38200	1167.1	0	KOG0929	Guanine nucleotide exchange factor	K18442//ARFGEF; brefeldin A-inhibited guanine nucleotide-exchange protein	0	1507.7	mus:103980996	ko04144//Endocytosis//Transport and catabolism//Cellular Processes
Isoform0000055	XP_009419004.1	2501.1	0	XP_009419004.1 PREDICTED: 187-kDa microtubule-associated protein AIR9-like [Musa acuminata subsp. malaccensis] [Musa acuminata]	sp|F4IIU4|AIR9_ARATH	1943.7	0	sp|F4IIU4|AIR9_ARATH 187-kDa microtubule-associated protein AIR9 OS=Arabidopsis thaliana OX=3702 GN=AIR9 PE=1 SV=1	At2g34680	1736.9	0	KOG0531	Protein phosphatase 1, regulatory subunit, and related proteins	--	--	--	--	--
Isoform0000056	XP_009392807.1	2303.5	0	XP_009392807.1 PREDICTED: myosin-6-like isoform X2 [Musa acuminata subsp. malaccensis] [Musa acuminata]	sp|F4I460|MYO8_ARATH	1964.9	0	sp|F4I460|MYO8_ARATH Myosin-8 OS=Arabidopsis thaliana OX=3702 GN=XI-B PE=3 SV=1	At5g43900	1939.1	0	KOG0160	Myosin class V heavy chain	K10357//MYO5; myosin V	0	2303.1	mus:103978661	--
Isoform0000057	XP_009400804.1	2634.8	0	XP_009400804.1 PREDICTED: UDP-glucose:glycoprotein glucosyltransferase [Musa acuminata subsp. malaccensis] [Musa acuminata]	sp|Q0WL80|UGGG_ARATH	2070.8	0	sp|Q0WL80|UGGG_ARATH UDP-glucose:glycoprotein glucosyltransferase OS=Arabidopsis thaliana OX=3702 GN=UGGT PE=1 SV=1	At1g71220	2033.5	0	KOG1879	UDP-glucose:glycoprotein glucosyltransferase	K11718//HUGT; UDP-glucose:glycoprotein glucosyltransferase [EC:2.4.1.-]	0	2634.8	mus:103984945	ko04141//Protein processing in endoplasmic reticulum//Folding, sorting and degradation//Genetic Information Processing
Isoform0000058	XP_009396867.1	3177.1	0	XP_009396867.1 PREDICTED: clathrin heavy chain 1-like isoform X2 [Musa acuminata subsp. malaccensis] [Musa acuminata]	sp|Q2RBN7|CLH1_ORYSJ	3109.7	0	sp|Q2RBN7|CLH1_ORYSJ Clathrin heavy chain 1 OS=Oryza sativa subsp. japonica OX=39947 GN=Os11g0104900 PE=3 SV=1	At3g11130	3059.6	0	KOG0985	Vesicle coat protein clathrin, heavy chain	K04646//CLTC; clathrin heavy chain	0	3175.2	mus:103972889	ko04144//Endocytosis//Transport and catabolism//Cellular Processes
Isoform0000059	THU44140.1	1409	0	THU44140.1 hypothetical protein C4D60_Mb02t04260 [Musa balbisiana]	sp|Q7DM58|AB4C_ARATH	1162.1	0	sp|Q7DM58|AB4C_ARATH ABC transporter C family member 4 OS=Arabidopsis thaliana OX=3702 GN=ABCC4 PE=1 SV=2	At2g47800	1162.1	0	KOG0054	Multidrug resistance-associated protein/mitoxantrone resistance protein, ABC superfamily	K05665//ABCC1; ATP-binding cassette, subfamily C (CFTR/MRP), member 1 [EC:7.6.2.3]	0	1345.9	egu:105052514	ko02010//ABC transporters//Membrane transport//Environmental Information Processing
Isoform0000060	THU45571.1	1296.2	0	THU45571.1 hypothetical protein C4D60_Mb02t19390 [Musa balbisiana]	sp|Q9SIV5|C3H19_ARATH	558.1	3.5e-157	sp|Q9SIV5|C3H19_ARATH Zinc finger CCCH domain-containing protein 19 OS=Arabidopsis thaliana OX=3702 GN=NERD PE=1 SV=3	At3g51120_2	371.3	9.2e-102	KOG1946	RNA polymerase I transcription factor UAF	--	--	--	--	--
Isoform0000061	XP_009398579.1	1165.6	0	XP_009398579.1 PREDICTED: protein TIME FOR COFFEE-like isoform X2 [Musa acuminata subsp. malaccensis] [Musa acuminata]	sp|Q94KE2|TIC_ARATH	283.1	2.2e-74	sp|Q94KE2|TIC_ARATH Protein TIME FOR COFFEE OS=Arabidopsis thaliana OX=3702 GN=TIC PE=1 SV=2	--	--	--	--	--	--	--	--	--	--
Isoform0000062	THU44140.1	2412.9	0	THU44140.1 hypothetical protein C4D60_Mb02t04260 [Musa balbisiana]	sp|Q9LZJ5|AB14C_ARATH	1828.5	0	sp|Q9LZJ5|AB14C_ARATH ABC transporter C family member 14 OS=Arabidopsis thaliana OX=3702 GN=ABCC14 PE=1 SV=1	At3g62700	1828.5	0	KOG0054	Multidrug resistance-associated protein/mitoxantrone resistance protein, ABC superfamily	K05665//ABCC1; ATP-binding cassette, subfamily C (CFTR/MRP), member 1 [EC:7.6.2.3]	0	2224.1	egu:105052514	ko02010//ABC transporters//Membrane transport//Environmental Information Processing
Isoform0000063	XP_009388575.1	1191	0	XP_009388575.1 PREDICTED: protein NETWORKED 1A [Musa acuminata subsp. malaccensis] [Musa acuminata]	sp|F4HZB5|NET1D_ARATH	213.8	1.6e-53	sp|F4HZB5|NET1D_ARATH Protein NETWORKED 1D OS=Arabidopsis thaliana OX=3702 GN=NET1D PE=3 SV=1	--	--	--	--	--	--	--	--	--	--
Isoform0000064	THU63953.1	522.3	4.7e-145	THU63953.1 hypothetical protein C4D60_Mb01t21290 [Musa balbisiana]	sp|Q9SB63|MOS1_ARATH	88.6	7.9e-16	sp|Q9SB63|MOS1_ARATH Protein MODIFIER OF SNC1 1 OS=Arabidopsis thaliana OX=3702 GN=MOS1 PE=1 SV=2	--	--	--	--	--	--	--	--	--	--
Isoform0000065	XP_009398579.1	1182.5	0	XP_009398579.1 PREDICTED: protein TIME FOR COFFEE-like isoform X2 [Musa acuminata subsp. malaccensis] [Musa acuminata]	sp|Q94KE2|TIC_ARATH	253.1	2.4e-65	sp|Q94KE2|TIC_ARATH Protein TIME FOR COFFEE OS=Arabidopsis thaliana OX=3702 GN=TIC PE=1 SV=2	--	--	--	--	--	--	--	--	--	--
Isoform0000066	--	--	--	--	sp|P52179|MYOM1_HUMAN	1953.7	0	sp|P52179|MYOM1_HUMAN Myomesin-1 OS=Homo sapiens OX=9606 GN=MYOM1 PE=1 SV=2	7304283	185.7	7.1e-46	KOG0613	Projectin/twitchin and related proteins	--	--	--	--	--
Isoform0000067	XP_009408267.1	2699.1	0	XP_009408267.1 PREDICTED: ABC transporter C family member 2-like [Musa acuminata subsp. malaccensis] [Musa acuminata]	sp|Q42093|AB2C_ARATH	2312	0	sp|Q42093|AB2C_ARATH ABC transporter C family member 2 OS=Arabidopsis thaliana OX=3702 GN=ABCC2 PE=1 SV=2	At2g34660	2312	0	KOG0054	Multidrug resistance-associated protein/mitoxantrone resistance protein, ABC superfamily	K05665//ABCC1; ATP-binding cassette, subfamily C (CFTR/MRP), member 1 [EC:7.6.2.3]	0	2577.7	pda:103695628	ko02010//ABC transporters//Membrane transport//Environmental Information Processing
Isoform0000068	XP_027357041.1	426	4.6e-116	XP_027357041.1 far upstream element-binding protein 2-like isoform X1 [Abrus precatorius]	sp|Q8UVD9|FUBP2_CHICK	102.4	5.2e-20	sp|Q8UVD9|FUBP2_CHICK Far upstream element-binding protein 2 OS=Gallus gallus OX=9031 GN=KHSRP PE=1 SV=1	At2g25970	311.6	8.5e-84	KOG1676	K-homology type RNA binding proteins	K13210//FUBP; far upstream element-binding protein	1.4e-108	399.4	vun:114163923	--
Isoform0000069	THU59230.1	2712.9	0	THU59230.1 hypothetical protein C4D60_Mb03t22770 [Musa balbisiana]	sp|F4JSZ5|BIG1_ARATH	2016.5	0	sp|F4JSZ5|BIG1_ARATH Brefeldin A-inhibited guanine nucleotide-exchange protein 1 OS=Arabidopsis thaliana OX=3702 GN=BIG1 PE=2 SV=1	At4g38200	2008	0	KOG0929	Guanine nucleotide exchange factor	K18442//ARFGEF; brefeldin A-inhibited guanine nucleotide-exchange protein	0	2708.3	mus:103980996	ko04144//Endocytosis//Transport and catabolism//Cellular Processes
Isoform0000070	XP_009398579.1	797.7	5.8e-228	XP_009398579.1 PREDICTED: protein TIME FOR COFFEE-like isoform X2 [Musa acuminata subsp. malaccensis] [Musa acuminata]	sp|Q94KE2|TIC_ARATH	246.5	2.2e-63	sp|Q94KE2|TIC_ARATH Protein TIME FOR COFFEE OS=Arabidopsis thaliana OX=3702 GN=TIC PE=1 SV=2	--	--	--	--	--	--	--	--	--	--
Isoform0000071	THU44837.1	978.4	2.4e-282	THU44837.1 hypothetical protein C4D60_Mb02t11570 [Musa balbisiana]	--	--	--	--	--	--	--	--	--	--	--	--	--	--
Isoform0000072	XP_009408267.1	2758.4	0	XP_009408267.1 PREDICTED: ABC transporter C family member 2-like [Musa acuminata subsp. malaccensis] [Musa acuminata]	sp|Q42093|AB2C_ARATH	2351.2	0	sp|Q42093|AB2C_ARATH ABC transporter C family member 2 OS=Arabidopsis thaliana OX=3702 GN=ABCC2 PE=1 SV=2	At2g34660	2351.2	0	KOG0054	Multidrug resistance-associated protein/mitoxantrone resistance protein, ABC superfamily	K05665//ABCC1; ATP-binding cassette, subfamily C (CFTR/MRP), member 1 [EC:7.6.2.3]	0	2637.1	pda:103695628	ko02010//ABC transporters//Membrane transport//Environmental Information Processing
Isoform0000073	XP_009398579.1	1157.9	0	XP_009398579.1 PREDICTED: protein TIME FOR COFFEE-like isoform X2 [Musa acuminata subsp. malaccensis] [Musa acuminata]	sp|Q94KE2|TIC_ARATH	248.4	5.9e-64	sp|Q94KE2|TIC_ARATH Protein TIME FOR COFFEE OS=Arabidopsis thaliana OX=3702 GN=TIC PE=1 SV=2	--	--	--	--	--	--	--	--	--	--
Isoform0000074	XP_004365834.1	410.2	2.6e-111	XP_004365834.1 vigilin [Capsaspora owczarzaki ATCC 30864]	sp|Q8VDJ3|VIGLN_MOUSE	988.8	7.9e-287	sp|Q8VDJ3|VIGLN_MOUSE Vigilin OS=Mus musculus OX=10090 GN=Hdlbp PE=1 SV=1	Hs4885409	985.3	1.3e-286	KOG2208	Vigilin	--	--	--	--	--
Isoform0000075	XP_009420431.1	2667.9	0	XP_009420431.1 PREDICTED: uncharacterized protein LOC104000174 [Musa acuminata subsp. malaccensis] [Musa acuminata]	--	--	--	--	--	--	--	--	--	--	--	--	--	--
Isoform0000076	XP_009385442.1	1438.3	0	XP_009385442.1 PREDICTED: uncharacterized protein LOC103972804 [Musa acuminata subsp. malaccensis] [Musa acuminata]	sp|Q9FMM3|EXA1_ARATH	123.2	2.8e-26	sp|Q9FMM3|EXA1_ARATH Protein ESSENTIAL FOR POTEXVIRUS ACCUMULATION 1 OS=Arabidopsis thaliana OX=3702 GN=EXA1 PE=1 SV=1	At1g27430	316.6	2.6e-85	KOG1862	GYF domain containing proteins	K18730//GIGYF; PERQ amino acid-rich with GYF domain-containing protein	0	1438.3	mus:103972804	--
Isoform0000077	XP_009415341.1	2306.9	0	XP_009415341.1 PREDICTED: myosin-17 isoform X2 [Musa acuminata subsp. malaccensis] [Musa acuminata]	sp|F4K5J1|MYO17_ARATH	2035	0	sp|F4K5J1|MYO17_ARATH Myosin-17 OS=Arabidopsis thaliana OX=3702 GN=XI-K PE=1 SV=2	At5g20490	1929.5	0	KOG0160	Myosin class V heavy chain	K10357//MYO5; myosin V	0	2305	mus:103996204	--
Isoform0000078	THU48039.1	495.4	6.1e-137	THU48039.1 hypothetical protein C4D60_Mb09t22020 [Musa balbisiana]	sp|Q9LUI2|NET1A_ARATH	202.2	4.8e-50	sp|Q9LUI2|NET1A_ARATH Protein NETWORKED 1A OS=Arabidopsis thaliana OX=3702 GN=NET1A PE=1 SV=1	--	--	--	--	--	--	--	--	--	--
Isoform0000079	XP_018684723.1	2006.9	0	XP_018684723.1 PREDICTED: helicase sen1 isoform X4 [Musa acuminata subsp. malaccensis] [Musa acuminata]	sp|Q92355|SEN1_SCHPO	274.6	7.6e-72	sp|Q92355|SEN1_SCHPO Helicase sen1 OS=Schizosaccharomyces pombe (strain 972 / ATCC 24843) OX=284812 GN=sen1 PE=1 SV=1	At4g30100	1470.3	0	KOG1801	tRNA-splicing endonuclease positive effector (SEN1)	--	--	--	--	--
Isoform0000080	XP_009398579.1	1169.1	0	XP_009398579.1 PREDICTED: protein TIME FOR COFFEE-like isoform X2 [Musa acuminata subsp. malaccensis] [Musa acuminata]	sp|Q94KE2|TIC_ARATH	292.7	2.7e-77	sp|Q94KE2|TIC_ARATH Protein TIME FOR COFFEE OS=Arabidopsis thaliana OX=3702 GN=TIC PE=1 SV=2	--	--	--	--	--	--	--	--	--	--
Isoform0000081	XP_009388575.1	1191	0	XP_009388575.1 PREDICTED: protein NETWORKED 1A [Musa acuminata subsp. malaccensis] [Musa acuminata]	sp|F4HZB5|NET1D_ARATH	213.8	1.6e-53	sp|F4HZB5|NET1D_ARATH Protein NETWORKED 1D OS=Arabidopsis thaliana OX=3702 GN=NET1D PE=3 SV=1	--	--	--	--	--	--	--	--	--	--
Isoform0000082	XP_009420431.1	2646.3	0	XP_009420431.1 PREDICTED: uncharacterized protein LOC104000174 [Musa acuminata subsp. malaccensis] [Musa acuminata]	--	--	--	--	--	--	--	--	--	--	--	--	--	--
Isoform0000083	XP_018679263.1	2107	0	XP_018679263.1 PREDICTED: sister chromatid cohesion protein PDS5 homolog A-like isoform X2 [Musa acuminata subsp. malaccensis] [Musa acuminata]	sp|Q04264|PDS5_YEAST	110.9	1.4e-22	sp|Q04264|PDS5_YEAST Sister chromatid cohesion protein PDS5 OS=Saccharomyces cerevisiae (strain ATCC 204508 / S288c) OX=559292 GN=PDS5 PE=1 SV=1	At5g47690	1335.5	0	KOG1525	Sister chromatid cohesion complex Cohesin, subunit PDS5	K11267//PDS5; sister chromatid cohesion protein PDS5	0	2105.5	mus:103976950	--
Isoform0000084	XP_018681941.1	722.6	2.3e-205	XP_018681941.1 PREDICTED: protein TIME FOR COFFEE isoform X2 [Musa acuminata subsp. malaccensis] [Musa acuminata]	sp|Q94KE2|TIC_ARATH	162.2	5.4e-38	sp|Q94KE2|TIC_ARATH Protein TIME FOR COFFEE OS=Arabidopsis thaliana OX=3702 GN=TIC PE=1 SV=2	--	--	--	--	--	--	--	--	--	--
Isoform0000085	XP_018681941.1	686.4	1.8e-194	XP_018681941.1 PREDICTED: protein TIME FOR COFFEE isoform X2 [Musa acuminata subsp. malaccensis] [Musa acuminata]	sp|Q94KE2|TIC_ARATH	141	1.3e-31	sp|Q94KE2|TIC_ARATH Protein TIME FOR COFFEE OS=Arabidopsis thaliana OX=3702 GN=TIC PE=1 SV=2	--	--	--	--	--	--	--	--	--	--
Isoform0000086	XP_009398579.1	738.4	4.1e-210	XP_009398579.1 PREDICTED: protein TIME FOR COFFEE-like isoform X2 [Musa acuminata subsp. malaccensis] [Musa acuminata]	sp|Q94KE2|TIC_ARATH	241.1	9.2e-62	sp|Q94KE2|TIC_ARATH Protein TIME FOR COFFEE OS=Arabidopsis thaliana OX=3702 GN=TIC PE=1 SV=2	--	--	--	--	--	--	--	--	--	--
Isoform0000087	XP_009392806.1	311.6	1.3e-81	XP_009392806.1 PREDICTED: myosin-6-like isoform X1 [Musa acuminata subsp. malaccensis] [Musa acuminata]	sp|F4I460|MYO8_ARATH	229.6	3e-58	sp|F4I460|MYO8_ARATH Myosin-8 OS=Arabidopsis thaliana OX=3702 GN=XI-B PE=3 SV=1	At1g04160	229.6	4.5e-59	KOG0160	Myosin class V heavy chain	K10357//MYO5; myosin V	3.9e-82	311.6	mus:103978661	--
Isoform0000088	XP_018681941.1	837.8	4.9e-240	XP_018681941.1 PREDICTED: protein TIME FOR COFFEE isoform X2 [Musa acuminata subsp. malaccensis] [Musa acuminata]	sp|Q94KE2|TIC_ARATH	186	3.5e-45	sp|Q94KE2|TIC_ARATH Protein TIME FOR COFFEE OS=Arabidopsis thaliana OX=3702 GN=TIC PE=1 SV=2	--	--	--	--	--	--	--	--	--	--
Isoform0000089	THU67986.1	752.7	2e-214	THU67986.1 hypothetical protein C4D60_Mb05t30490 [Musa balbisiana]	--	--	--	--	--	--	--	--	--	--	--	--	--	--
Isoform0000090	XP_008793257.1	2100.1	0	XP_008793257.1 endoribonuclease Dicer homolog 3a-like [Phoenix dactylifera]	sp|Q5N870|DCL3A_ORYSJ	1717.6	0	sp|Q5N870|DCL3A_ORYSJ Endoribonuclease Dicer homolog 3a OS=Oryza sativa subsp. japonica OX=39947 GN=DCL3A PE=2 SV=1	At3g43920	1171.4	0	KOG0701	dsRNA-specific nuclease Dicer and related ribonucleases	K11592//DICER1; endoribonuclease Dicer [EC:3.1.26.-]	0	2100.1	pda:103709597	--
Isoform0000091	XP_018679263.1	1430.6	0	XP_018679263.1 PREDICTED: sister chromatid cohesion protein PDS5 homolog A-like isoform X2 [Musa acuminata subsp. malaccensis] [Musa acuminata]	sp|Q04264|PDS5_YEAST	104.8	1e-20	sp|Q04264|PDS5_YEAST Sister chromatid cohesion protein PDS5 OS=Saccharomyces cerevisiae (strain ATCC 204508 / S288c) OX=559292 GN=PDS5 PE=1 SV=1	At5g47690	1032.7	7.1e-301	KOG1525	Sister chromatid cohesion complex Cohesin, subunit PDS5	K11267//PDS5; sister chromatid cohesion protein PDS5	0	1430.6	mus:103976950	--
Isoform0000092	AMM06269.1	1944.5	0	AMM06269.1 'photosystem I P700 apoprotein A1 [Vicia sativa]	sp|Q06GZ7|PSAA_DRIGR	1534.6	0	sp|Q06GZ7|PSAA_DRIGR Photosystem I P700 chlorophyll a apoprotein A1 OS=Drimys granadensis OX=224735 GN=psaA PE=3 SV=1	--	--	--	--	--	K02689//psaA; photosystem I P700 chlorophyll a apoprotein A1	0	1540.4	pda:8890507	;ko00195//Photosynthesis//Energy metabolism//Metabolism
Isoform0000093	XP_009420431.1	2657.1	0	XP_009420431.1 PREDICTED: uncharacterized protein LOC104000174 [Musa acuminata subsp. malaccensis] [Musa acuminata]	--	--	--	--	--	--	--	--	--	--	--	--	--	--
Isoform0000094	XP_009420431.1	2657.9	0	XP_009420431.1 PREDICTED: uncharacterized protein LOC104000174 [Musa acuminata subsp. malaccensis] [Musa acuminata]	--	--	--	--	--	--	--	--	--	--	--	--	--	--
Isoform0000095	XP_009385442.1	1444.9	0	XP_009385442.1 PREDICTED: uncharacterized protein LOC103972804 [Musa acuminata subsp. malaccensis] [Musa acuminata]	sp|Q9FMM3|EXA1_ARATH	102.8	3.9e-20	sp|Q9FMM3|EXA1_ARATH Protein ESSENTIAL FOR POTEXVIRUS ACCUMULATION 1 OS=Arabidopsis thaliana OX=3702 GN=EXA1 PE=1 SV=1	At1g24300	327.4	1.5e-88	KOG1862	GYF domain containing proteins	K18730//GIGYF; PERQ amino acid-rich with GYF domain-containing protein	0	1444.9	mus:103972804	--
Isoform0000096	THU44140.1	2403.6	0	THU44140.1 hypothetical protein C4D60_Mb02t04260 [Musa balbisiana]	sp|Q9LZJ5|AB14C_ARATH	1828.1	0	sp|Q9LZJ5|AB14C_ARATH ABC transporter C family member 14 OS=Arabidopsis thaliana OX=3702 GN=ABCC14 PE=1 SV=1	At3g62700	1828.1	0	KOG0054	Multidrug resistance-associated protein/mitoxantrone resistance protein, ABC superfamily	K05665//ABCC1; ATP-binding cassette, subfamily C (CFTR/MRP), member 1 [EC:7.6.2.3]	0	2218	egu:105052514	ko02010//ABC transporters//Membrane transport//Environmental Information Processing
Isoform0000097	XP_009380189.1	2731.8	0	XP_009380189.1 PREDICTED: acetyl-CoA carboxylase 1 [Musa acuminata subsp. malaccensis] [Musa acuminata]	sp|Q8S6N5|ACC1_ORYSJ	2377.1	0	sp|Q8S6N5|ACC1_ORYSJ Acetyl-CoA carboxylase 1 OS=Oryza sativa subsp. japonica OX=39947 GN=ACC1 PE=3 SV=1	At1g36160	2307.3	0	KOG0368	Acetyl-CoA carboxylase	K11262//ACACA; acetyl-CoA carboxylase / biotin carboxylase 1 [EC:6.4.1.2 6.3.4.14 2.1.3.15]	0	2625.9	egu:105041644	;ko00254//Aflatoxin biosynthesis//Biosynthesis of other secondary metabolites//Metabolism
Isoform0000098	XP_009399560.1	2380.9	0	XP_009399560.1 PREDICTED: phosphoinositide 3-kinase regulatory subunit 4 isoform X1 [Musa acuminata subsp. malaccensis] [Musa acuminata]	sp|Q9M0E5|VPS15_ARATH	1731.8	0	sp|Q9M0E5|VPS15_ARATH Serine/threonine-protein kinase VPS15 OS=Arabidopsis thaliana OX=3702 GN=VPS15 PE=1 SV=1	At4g29380	1731.8	0	KOG1240	Protein kinase containing WD40 repeats	K08333//PIK3R4; phosphoinositide-3-kinase, regulatory subunit 4 [EC:2.7.11.1]	0	2380.9	mus:103983927	ko04136//Autophagy - other eukaryotes//Transport and catabolism//Cellular Processes
Isoform0000099	XP_027356341.1	1812	0	XP_027356341.1 zinc finger CCCH domain-containing protein 19 [Abrus precatorius]	sp|Q9SIV5|C3H19_ARATH	758.4	1.7e-217	sp|Q9SIV5|C3H19_ARATH Zinc finger CCCH domain-containing protein 19 OS=Arabidopsis thaliana OX=3702 GN=NERD PE=1 SV=3	At3g51120_2	357.5	1.3e-97	KOG1946	RNA polymerase I transcription factor UAF	--	--	--	--	--
Isoform0000100	XP_009392807.1	2305.8	0	XP_009392807.1 PREDICTED: myosin-6-like isoform X2 [Musa acuminata subsp. malaccensis] [Musa acuminata]	sp|F4I460|MYO8_ARATH	1977.6	0	sp|F4I460|MYO8_ARATH Myosin-8 OS=Arabidopsis thaliana OX=3702 GN=XI-B PE=3 SV=1	At5g43900	1939.5	0	KOG0160	Myosin class V heavy chain	K10357//MYO5; myosin V	0	2305.4	mus:103978661	--
Isoform0000101	XP_009415474.1	873.6	7.8e-251	XP_009415474.1 PREDICTED: protein transport protein SEC16B homolog isoform X2 [Musa acuminata subsp. malaccensis] [Musa acuminata]	sp|Q9FGK9|MAG5_ARATH	473.8	8.1e-132	sp|Q9FGK9|MAG5_ARATH Protein transport protein SEC16A homolog OS=Arabidopsis thaliana OX=3702 GN=MAG5 PE=1 SV=1	At5g47480	473.8	1.2e-132	KOG1913	Regucalcin gene promoter region-related protein (RGPR)	K20353//SEC16; COPII coat assembly protein SEC16	2.3e-251	873.6	mus:103996291	--
Isoform0000102	XP_009391418.1	2548.5	0	XP_009391418.1 PREDICTED: mediator of RNA polymerase II transcription subunit 23 [Musa acuminata subsp. malaccensis] [Musa acuminata]	sp|F4I4P3|MED23_ARATH	1985.7	0	sp|F4I4P3|MED23_ARATH Mediator of RNA polymerase II transcription subunit 23 OS=Arabidopsis thaliana OX=3702 GN=MED23 PE=1 SV=1	At1g23230	1985.7	0	KOG1883	Cofactor required for Sp1 transcriptional activation, subunit 3	K15166//MED23; mediator of RNA polymerase II transcription subunit 23	0	2335.1	sita:101767094	--
Isoform0000103	XP_009405740.1	2140.5	0	XP_009405740.1 PREDICTED: ARF guanine-nucleotide exchange factor GNOM [Musa acuminata subsp. malaccensis] [Musa acuminata]	sp|Q42510|GNOM_ARATH	1749.9	0	sp|Q42510|GNOM_ARATH ARF guanine-nucleotide exchange factor GNOM OS=Arabidopsis thaliana OX=3702 GN=GN PE=1 SV=1	At1g13980	1749.9	0	KOG0928	Pattern-formation protein/guanine nucleotide exchange factor	K18443//GBF1; golgi-specific brefeldin A-resistance guanine nucleotide exchange factor 1	0	2140.5	mus:103988820	ko04144//Endocytosis//Transport and catabolism//Cellular Processes
Isoform0000104	XP_009398579.1	1075.5	0	XP_009398579.1 PREDICTED: protein TIME FOR COFFEE-like isoform X2 [Musa acuminata subsp. malaccensis] [Musa acuminata]	sp|Q94KE2|TIC_ARATH	243.4	1.8e-62	sp|Q94KE2|TIC_ARATH Protein TIME FOR COFFEE OS=Arabidopsis thaliana OX=3702 GN=TIC PE=1 SV=2	--	--	--	--	--	--	--	--	--	--
Isoform0000105	XP_009391418.1	2550.8	0	XP_009391418.1 PREDICTED: mediator of RNA polymerase II transcription subunit 23 [Musa acuminata subsp. malaccensis] [Musa acuminata]	sp|F4I4P3|MED23_ARATH	1989.2	0	sp|F4I4P3|MED23_ARATH Mediator of RNA polymerase II transcription subunit 23 OS=Arabidopsis thaliana OX=3702 GN=MED23 PE=1 SV=1	At1g23230	1989.2	0	KOG1883	Cofactor required for Sp1 transcriptional activation, subunit 3	K15166//MED23; mediator of RNA polymerase II transcription subunit 23	0	2338.9	sita:101767094	--
Isoform0000106	XP_009396867.1	3138.6	0	XP_009396867.1 PREDICTED: clathrin heavy chain 1-like isoform X2 [Musa acuminata subsp. malaccensis] [Musa acuminata]	sp|Q2RBN7|CLH1_ORYSJ	3059.2	0	sp|Q2RBN7|CLH1_ORYSJ Clathrin heavy chain 1 OS=Oryza sativa subsp. japonica OX=39947 GN=Os11g0104900 PE=3 SV=1	At3g11130	3035	0	KOG0985	Vesicle coat protein clathrin, heavy chain	K04646//CLTC; clathrin heavy chain	0	3138.6	mus:103972889	ko04144//Endocytosis//Transport and catabolism//Cellular Processes
Isoform0000107	THU48949.1	2469.1	0	THU48949.1 hypothetical protein C4D60_Mb06t04390 [Musa balbisiana]	sp|Q42510|GNOM_ARATH	2052.7	0	sp|Q42510|GNOM_ARATH ARF guanine-nucleotide exchange factor GNOM OS=Arabidopsis thaliana OX=3702 GN=GN PE=1 SV=1	At1g13980	2052.7	0	KOG0928	Pattern-formation protein/guanine nucleotide exchange factor	K18443//GBF1; golgi-specific brefeldin A-resistance guanine nucleotide exchange factor 1	0	2465.3	mus:103986838	ko04144//Endocytosis//Transport and catabolism//Cellular Processes
Isoform0000108	XP_009415341.1	2273.8	0	XP_009415341.1 PREDICTED: myosin-17 isoform X2 [Musa acuminata subsp. malaccensis] [Musa acuminata]	sp|F4K5J1|MYO17_ARATH	2015	0	sp|F4K5J1|MYO17_ARATH Myosin-17 OS=Arabidopsis thaliana OX=3702 GN=XI-K PE=1 SV=2	At5g20490	1909	0	KOG0160	Myosin class V heavy chain	K10357//MYO5; myosin V	0	2271.9	mus:103996204	--
Isoform0000109	XP_018684723.1	2007.6	0	XP_018684723.1 PREDICTED: helicase sen1 isoform X4 [Musa acuminata subsp. malaccensis] [Musa acuminata]	sp|Q92355|SEN1_SCHPO	275.4	4.3e-72	sp|Q92355|SEN1_SCHPO Helicase sen1 OS=Schizosaccharomyces pombe (strain 972 / ATCC 24843) OX=284812 GN=sen1 PE=1 SV=1	At4g30100	1461.8	0	KOG1801	tRNA-splicing endonuclease positive effector (SEN1)	--	--	--	--	--
Isoform0000110	THU58857.1	2430.2	0	THU58857.1 hypothetical protein C4D60_Mb03t18890 [Musa balbisiana]	sp|Q9M3B9|AB20B_ARATH	2150.2	0	sp|Q9M3B9|AB20B_ARATH ABC transporter B family member 20 OS=Arabidopsis thaliana OX=3702 GN=ABCB20 PE=1 SV=1	At3g55320	2150.2	0	KOG0055	Multidrug/pheromone exporter, ABC superfamily	K05658//ABCB1; ATP-binding cassette, subfamily B (MDR/TAP), member 1 [EC:7.6.2.2]	0	2425.6	mus:103978586	ko02010//ABC transporters//Membrane transport//Environmental Information Processing
Isoform0000111	THU50115.1	1217.2	0	THU50115.1 hypothetical protein C4D60_Mb06t16670 [Musa balbisiana]	sp|F4IZM8|HUAL3_ARATH	327	1.2e-87	sp|F4IZM8|HUAL3_ARATH Protein HUA2-LIKE 3 OS=Arabidopsis thaliana OX=3702 GN=HULK3 PE=2 SV=1	At3g63070	327	1.9e-88	KOG1904	Transcription coactivator	--	--	--	--	--
Isoform0000112	XP_009420431.1	2646.3	0	XP_009420431.1 PREDICTED: uncharacterized protein LOC104000174 [Musa acuminata subsp. malaccensis] [Musa acuminata]	--	--	--	--	--	--	--	--	--	--	--	--	--	--
Isoform0000113	XP_009400215.1	2185.2	0	XP_009400215.1 PREDICTED: uncharacterized protein LOC103984453 isoform X1 [Musa acuminata subsp. malaccensis] [Musa acuminata]	--	--	--	--	--	--	--	--	--	--	--	--	--	--
Isoform0000114	XP_009415474.1	1724.9	0	XP_009415474.1 PREDICTED: protein transport protein SEC16B homolog isoform X2 [Musa acuminata subsp. malaccensis] [Musa acuminata]	sp|Q9FGK8|SC16B_ARATH	828.2	1.7e-238	sp|Q9FGK8|SC16B_ARATH Protein transport protein SEC16B homolog OS=Arabidopsis thaliana OX=3702 GN=SEC16B PE=1 SV=1	At5g47490	828.2	2.6e-239	KOG1913	Regucalcin gene promoter region-related protein (RGPR)	K20353//SEC16; COPII coat assembly protein SEC16	0	1718.4	mus:103996291	--
Isoform0000115	XP_009399560.1	2387.1	0	XP_009399560.1 PREDICTED: phosphoinositide 3-kinase regulatory subunit 4 isoform X1 [Musa acuminata subsp. malaccensis] [Musa acuminata]	sp|Q9M0E5|VPS15_ARATH	1728	0	sp|Q9M0E5|VPS15_ARATH Serine/threonine-protein kinase VPS15 OS=Arabidopsis thaliana OX=3702 GN=VPS15 PE=1 SV=1	At4g29380	1728	0	KOG1240	Protein kinase containing WD40 repeats	K08333//PIK3R4; phosphoinositide-3-kinase, regulatory subunit 4 [EC:2.7.11.1]	0	2387.1	mus:103983927	ko04136//Autophagy - other eukaryotes//Transport and catabolism//Cellular Processes
Isoform0000116	XP_018684723.1	2007.3	0	XP_018684723.1 PREDICTED: helicase sen1 isoform X4 [Musa acuminata subsp. malaccensis] [Musa acuminata]	sp|Q92355|SEN1_SCHPO	274.6	7.2e-72	sp|Q92355|SEN1_SCHPO Helicase sen1 OS=Schizosaccharomyces pombe (strain 972 / ATCC 24843) OX=284812 GN=sen1 PE=1 SV=1	At4g30100	1468	0	KOG1801	tRNA-splicing endonuclease positive effector (SEN1)	--	--	--	--	--
Isoform0000117	XP_009415474.1	883.6	7.5e-254	XP_009415474.1 PREDICTED: protein transport protein SEC16B homolog isoform X2 [Musa acuminata subsp. malaccensis] [Musa acuminata]	sp|Q9FGK9|MAG5_ARATH	508.1	3.9e-142	sp|Q9FGK9|MAG5_ARATH Protein transport protein SEC16A homolog OS=Arabidopsis thaliana OX=3702 GN=MAG5 PE=1 SV=1	At5g47480	508.1	5.8e-143	KOG1913	Regucalcin gene promoter region-related protein (RGPR)	K20353//SEC16; COPII coat assembly protein SEC16	2.2e-254	883.6	mus:103996291	--
Isoform0000118	AMM06269.1	1667.5	0	AMM06269.1 'photosystem I P700 apoprotein A1 [Vicia sativa]	sp|Q2L903|PSAB_GOSHI	1534.2	0	sp|Q2L903|PSAB_GOSHI Photosystem I P700 chlorophyll a apoprotein A2 OS=Gossypium hirsutum OX=3635 GN=psaB PE=3 SV=1	--	--	--	--	--	K02690//psaB; photosystem I P700 chlorophyll a apoprotein A2	0	1534.2	tcc:9978109	;ko00195//Photosynthesis//Energy metabolism//Metabolism
Isoform0000119	THU63953.1	1095.1	0	THU63953.1 hypothetical protein C4D60_Mb01t21290 [Musa balbisiana]	sp|Q9SB63|MOS1_ARATH	252.3	3.8e-65	sp|Q9SB63|MOS1_ARATH Protein MODIFIER OF SNC1 1 OS=Arabidopsis thaliana OX=3702 GN=MOS1 PE=1 SV=2	--	--	--	--	--	--	--	--	--	--
Isoform0000120	THU55022.1	1428.3	0	THU55022.1 hypothetical protein C4D60_Mb11t02190 [Musa balbisiana]	sp|A7KVC2|AB4C_MAIZE	1322.4	0	sp|A7KVC2|AB4C_MAIZE ABC transporter C family MRP4 OS=Zea mays OX=4577 GN=MRP4 PE=2 SV=1	At1g04120	1240.3	0	KOG0054	Multidrug resistance-associated protein/mitoxantrone resistance protein, ABC superfamily	K05665//ABCC1; ATP-binding cassette, subfamily C (CFTR/MRP), member 1 [EC:7.6.2.3]	0	1426	mus:103970224	ko02010//ABC transporters//Membrane transport//Environmental Information Processing
Isoform0000121	XP_009415474.1	872.8	1.3e-250	XP_009415474.1 PREDICTED: protein transport protein SEC16B homolog isoform X2 [Musa acuminata subsp. malaccensis] [Musa acuminata]	sp|Q9FGK9|MAG5_ARATH	484.6	4.6e-135	sp|Q9FGK9|MAG5_ARATH Protein transport protein SEC16A homolog OS=Arabidopsis thaliana OX=3702 GN=MAG5 PE=1 SV=1	At5g47480	484.6	6.9e-136	KOG1913	Regucalcin gene promoter region-related protein (RGPR)	K20353//SEC16; COPII coat assembly protein SEC16	3.9e-251	872.8	mus:103996291	--
Isoform0000122	XP_009420338.1	1477.2	0	XP_009420338.1 PREDICTED: probable phosphoribosylformylglycinamidine synthase, chloroplastic/mitochondrial [Musa acuminata subsp. malaccensis] [Musa acuminata]	sp|Q9M8D3|PUR4_ARATH	1281.2	0	sp|Q9M8D3|PUR4_ARATH Probable phosphoribosylformylglycinamidine synthase, chloroplastic/mitochondrial OS=Arabidopsis thaliana OX=3702 GN=At1g74260 PE=2 SV=3	At1g74260	1278.1	0	KOG1907	Phosphoribosylformylglycinamidine synthase	K01952//PFAS; phosphoribosylformylglycinamidine synthase [EC:6.3.5.3]	0	1477.2	mus:104000109	;ko00230//Purine metabolism//Nucleotide metabolism//Metabolism
Isoform0000123	XP_009415341.1	1345.1	0	XP_009415341.1 PREDICTED: myosin-17 isoform X2 [Musa acuminata subsp. malaccensis] [Musa acuminata]	sp|F4K5J1|MYO17_ARATH	1204.9	0	sp|F4K5J1|MYO17_ARATH Myosin-17 OS=Arabidopsis thaliana OX=3702 GN=XI-K PE=1 SV=2	At1g54560	1179.9	0	KOG0160	Myosin class V heavy chain	K10357//MYO5; myosin V	0	1342.8	mus:103996204	--
Isoform0000124	THU50115.1	1217.2	0	THU50115.1 hypothetical protein C4D60_Mb06t16670 [Musa balbisiana]	sp|F4IZM8|HUAL3_ARATH	327	1.2e-87	sp|F4IZM8|HUAL3_ARATH Protein HUA2-LIKE 3 OS=Arabidopsis thaliana OX=3702 GN=HULK3 PE=2 SV=1	At3g63070	327	1.8e-88	KOG1904	Transcription coactivator	--	--	--	--	--
Isoform0000125	THU55022.1	2401.3	0	THU55022.1 hypothetical protein C4D60_Mb11t02190 [Musa balbisiana]	sp|Q7GB25|AB5C_ARATH	2027.7	0	sp|Q7GB25|AB5C_ARATH ABC transporter C family member 5 OS=Arabidopsis thaliana OX=3702 GN=ABCC5 PE=2 SV=2	At1g04120	2027.7	0	KOG0054	Multidrug resistance-associated protein/mitoxantrone resistance protein, ABC superfamily	K05665//ABCC1; ATP-binding cassette, subfamily C (CFTR/MRP), member 1 [EC:7.6.2.3]	0	2391.7	mus:103970224	ko02010//ABC transporters//Membrane transport//Environmental Information Processing
Isoform0000126	XP_009414814.1	692.2	3.2e-196	XP_009414814.1 PREDICTED: copper-transporting ATPase PAA2, chloroplastic [Musa acuminata subsp. malaccensis] [Musa acuminata]	sp|B9DFX7|HMA8_ARATH	555.4	2.1e-156	sp|B9DFX7|HMA8_ARATH Copper-transporting ATPase PAA2, chloroplastic OS=Arabidopsis thaliana OX=3702 GN=PAA2 PE=1 SV=1	At4g33520	324.7	9.1e-88	KOG0207	Cation transport ATPase	K17686//copA; P-type Cu+ transporter [EC:7.2.2.8]	9.5e-197	692.2	mus:103995831	ko04016//MAPK signaling pathway - plant//Signal transduction//Environmental Information Processing
Isoform0000127	XP_009386925.1	2026.1	0	XP_009386925.1 PREDICTED: phospholipid-transporting ATPase 1 [Musa acuminata subsp. malaccensis] [Musa acuminata]	sp|P98204|ALA1_ARATH	1245.7	0	sp|P98204|ALA1_ARATH Phospholipid-transporting ATPase 1 OS=Arabidopsis thaliana OX=3702 GN=ALA1 PE=2 SV=1	Hs14424433	706.1	1.4e-202	KOG0206	P-type ATPase	K14802//DRS2; phospholipid-transporting ATPase [EC:7.6.2.1]	0	2026.1	mus:103973949	--
Isoform0000128	XP_009385851.1	1702.2	0	XP_009385851.1 PREDICTED: protein transport protein SEC16A homolog [Musa acuminata subsp. malaccensis] [Musa acuminata]	sp|Q9FGK8|SC16B_ARATH	832.4	8.9e-240	sp|Q9FGK8|SC16B_ARATH Protein transport protein SEC16B homolog OS=Arabidopsis thaliana OX=3702 GN=SEC16B PE=1 SV=1	At5g47490	832.4	1.3e-240	KOG1913	Regucalcin gene promoter region-related protein (RGPR)	K20353//SEC16; COPII coat assembly protein SEC16	0	1702.2	mus:103973103	--
Isoform0000129	XP_009415474.1	1654	0	XP_009415474.1 PREDICTED: protein transport protein SEC16B homolog isoform X2 [Musa acuminata subsp. malaccensis] [Musa acuminata]	sp|Q9FGK8|SC16B_ARATH	802	1.3e-230	sp|Q9FGK8|SC16B_ARATH Protein transport protein SEC16B homolog OS=Arabidopsis thaliana OX=3702 GN=SEC16B PE=1 SV=1	At5g47490	802	1.9e-231	KOG1913	Regucalcin gene promoter region-related protein (RGPR)	K20353//SEC16; COPII coat assembly protein SEC16	0	1647.5	mus:103996291	--
Isoform0000130	XP_009404052.1	2641.7	0	XP_009404052.1 PREDICTED: intron-binding protein aquarius [Musa acuminata subsp. malaccensis] [Musa acuminata]	sp|Q8CFQ3|AQR_MOUSE	1332.4	0	sp|Q8CFQ3|AQR_MOUSE RNA helicase aquarius OS=Mus musculus OX=10090 GN=Aqr PE=1 SV=2	At2g38770	2256.5	0	KOG1806	DEAD box containing helicases	K12874//AQR; intron-binding protein aquarius	0	2641.7	mus:103987462	ko03040//Spliceosome//Transcription//Genetic Information Processing
Isoform0000131	XP_009417715.1	2522.7	0	XP_009417715.1 PREDICTED: ABC transporter G family member 42-like [Musa acuminata subsp. malaccensis] [Musa acuminata]	sp|Q5Z9S8|AB42G_ORYSJ	2177.1	0	sp|Q5Z9S8|AB42G_ORYSJ ABC transporter G family member 42 OS=Oryza sativa subsp. japonica OX=39947 GN=ABCG42 PE=2 SV=1	At1g59870	2025.8	0	KOG0065	Pleiotropic drug resistance proteins (PDR1-15), ABC superfamily	--	--	--	--	--
Isoform0000132	THU56736.1	1310.4	0	THU56736.1 hypothetical protein C4D60_Mb11t20340 [Musa balbisiana]	sp|O80386|CIP7_ARATH	217.2	1.3e-54	sp|O80386|CIP7_ARATH COP1-interacting protein 7 OS=Arabidopsis thaliana OX=3702 GN=CIP7 PE=1 SV=1	--	--	--	--	--	--	--	--	--	--
Isoform0000133	THU53970.1	538.9	4.5e-150	THU53970.1 hypothetical protein C4D60_Mb10t20040 [Musa balbisiana]	sp|Q9LUI2|NET1A_ARATH	157.1	1.7e-36	sp|Q9LUI2|NET1A_ARATH Protein NETWORKED 1A OS=Arabidopsis thaliana OX=3702 GN=NET1A PE=1 SV=1	--	--	--	--	--	--	--	--	--	--
Isoform0000134	XP_018684723.1	2006.9	0	XP_018684723.1 PREDICTED: helicase sen1 isoform X4 [Musa acuminata subsp. malaccensis] [Musa acuminata]	sp|Q92355|SEN1_SCHPO	274.6	7.2e-72	sp|Q92355|SEN1_SCHPO Helicase sen1 OS=Schizosaccharomyces pombe (strain 972 / ATCC 24843) OX=284812 GN=sen1 PE=1 SV=1	At4g30100	1470.3	0	KOG1801	tRNA-splicing endonuclease positive effector (SEN1)	--	--	--	--	--
Isoform0000135	XP_009392807.1	2241.8	0	XP_009392807.1 PREDICTED: myosin-6-like isoform X2 [Musa acuminata subsp. malaccensis] [Musa acuminata]	sp|F4I460|MYO8_ARATH	1880.9	0	sp|F4I460|MYO8_ARATH Myosin-8 OS=Arabidopsis thaliana OX=3702 GN=XI-B PE=3 SV=1	At5g43900	1854	0	KOG0160	Myosin class V heavy chain	K10357//MYO5; myosin V	0	2237.2	mus:103978661	--
Isoform0000136	THU58959.1	1161.4	0	THU58959.1 hypothetical protein C4D60_Mb03t19970 [Musa balbisiana]	sp|Q94FB9|AB1D_ARATH	1010.4	2.4e-293	sp|Q94FB9|AB1D_ARATH ABC transporter D family member 1 OS=Arabidopsis thaliana OX=3702 GN=ABCD1 PE=1 SV=1	At4g39850	964.1	2.9e-280	KOG0060	Long-chain acyl-CoA transporter, ABC superfamily (involved in peroxisome organization and biogenesis)	--	--	--	--	--
Isoform0000137	XP_018685381.1	2314.3	0	XP_018685381.1 PREDICTED: pleiotropic drug resistance protein 2-like [Musa acuminata subsp. malaccensis] [Musa acuminata]	sp|Q7PC84|AB39G_ARATH	1964.5	0	sp|Q7PC84|AB39G_ARATH ABC transporter G family member 39 OS=Arabidopsis thaliana OX=3702 GN=ABCG39 PE=3 SV=1	At2g36380	1953.7	0	KOG0065	Pleiotropic drug resistance proteins (PDR1-15), ABC superfamily	--	--	--	--	--
Isoform0000138	XP_009385851.1	1709.5	0	XP_009385851.1 PREDICTED: protein transport protein SEC16A homolog [Musa acuminata subsp. malaccensis] [Musa acuminata]	sp|Q9FGK8|SC16B_ARATH	823.9	3.2e-237	sp|Q9FGK8|SC16B_ARATH Protein transport protein SEC16B homolog OS=Arabidopsis thaliana OX=3702 GN=SEC16B PE=1 SV=1	At5g47490	823.9	4.7e-238	KOG1913	Regucalcin gene promoter region-related protein (RGPR)	K20353//SEC16; COPII coat assembly protein SEC16	0	1709.5	mus:103973103	--
Isoform0000139	XP_009415474.1	1721.4	0	XP_009415474.1 PREDICTED: protein transport protein SEC16B homolog isoform X2 [Musa acuminata subsp. malaccensis] [Musa acuminata]	sp|Q9FGK8|SC16B_ARATH	824.7	1.8e-237	sp|Q9FGK8|SC16B_ARATH Protein transport protein SEC16B homolog OS=Arabidopsis thaliana OX=3702 GN=SEC16B PE=1 SV=1	At5g47490	824.7	2.8e-238	KOG1913	Regucalcin gene promoter region-related protein (RGPR)	K20353//SEC16; COPII coat assembly protein SEC16	0	1714.9	mus:103996291	--
Isoform0000140	THU53970.1	883.2	9.7e-254	THU53970.1 hypothetical protein C4D60_Mb10t20040 [Musa balbisiana]	sp|Q9LUI2|NET1A_ARATH	221.1	9.4e-56	sp|Q9LUI2|NET1A_ARATH Protein NETWORKED 1A OS=Arabidopsis thaliana OX=3702 GN=NET1A PE=1 SV=1	--	--	--	--	--	--	--	--	--	--
Isoform0000141	XP_018680522.1	1075.1	0	XP_018680522.1 PREDICTED: uncharacterized protein LOC103983097 isoform X2 [Musa acuminata subsp. malaccensis] [Musa acuminata]	sp|F4IXE7|IDM1_ARATH	361.3	5.8e-98	sp|F4IXE7|IDM1_ARATH Increased DNA methylation 1 OS=Arabidopsis thaliana OX=3702 GN=IDM1 PE=1 SV=1	Hs14971415	63.2	4.9e-09	KOG2177	Predicted E3 ubiquitin ligase	--	--	--	--	--
Isoform0000142	XP_009415474.1	1559.3	0	XP_009415474.1 PREDICTED: protein transport protein SEC16B homolog isoform X2 [Musa acuminata subsp. malaccensis] [Musa acuminata]	sp|Q9FGK8|SC16B_ARATH	756.1	8.1e-217	sp|Q9FGK8|SC16B_ARATH Protein transport protein SEC16B homolog OS=Arabidopsis thaliana OX=3702 GN=SEC16B PE=1 SV=1	At5g47490	756.1	1.2e-217	KOG1913	Regucalcin gene promoter region-related protein (RGPR)	K20353//SEC16; COPII coat assembly protein SEC16	0	1552.7	mus:103996291	--
Isoform0000143	XP_009415568.1	1822	0	XP_009415568.1 PREDICTED: clustered mitochondria protein-like [Musa acuminata subsp. malaccensis] [Musa acuminata]	sp|F4J5S1|CLU_ARATH	1386.7	0	sp|F4J5S1|CLU_ARATH Clustered mitochondria protein OS=Arabidopsis thaliana OX=3702 GN=FMT PE=2 SV=1	At3g52140	1231.5	0	KOG1839	Uncharacterized protein CLU1/cluA/TIF31 involved in mitochondrial morphology/distribution, also found associated with eIF-3	K03255//TIF31; protein TIF31	0	1822	mus:103996372	--
Isoform0000144	THU48949.1	1770.4	0	THU48949.1 hypothetical protein C4D60_Mb06t04390 [Musa balbisiana]	sp|Q42510|GNOM_ARATH	1515.4	0	sp|Q42510|GNOM_ARATH ARF guanine-nucleotide exchange factor GNOM OS=Arabidopsis thaliana OX=3702 GN=GN PE=1 SV=1	At1g13980	1515.4	0	KOG0928	Pattern-formation protein/guanine nucleotide exchange factor	K18443//GBF1; golgi-specific brefeldin A-resistance guanine nucleotide exchange factor 1	0	1768.1	mus:103986838	ko04144//Endocytosis//Transport and catabolism//Cellular Processes
Isoform0000145	XP_009418935.1	835.9	1.7e-239	XP_009418935.1 PREDICTED: protein NETWORKED 1B-like isoform X1 [Musa acuminata subsp. malaccensis] [Musa acuminata]	sp|F4JIF4|NET1B_ARATH	205.7	4e-51	sp|F4JIF4|NET1B_ARATH Protein NETWORKED 1B OS=Arabidopsis thaliana OX=3702 GN=NET1B PE=2 SV=1	--	--	--	--	--	--	--	--	--	--
Isoform0000146	XP_009410392.1	1842.8	0	XP_009410392.1 PREDICTED: paired amphipathic helix protein Sin3-like 4 isoform X2 [Musa acuminata subsp. malaccensis] [Musa acuminata]	sp|O04539|SNL4_ARATH	1089.3	0	sp|O04539|SNL4_ARATH Paired amphipathic helix protein Sin3-like 4 OS=Arabidopsis thaliana OX=3702 GN=SNL4 PE=3 SV=3	At1g70060	1065.4	9.3e-311	KOG4204	Histone deacetylase complex, SIN3 component	K11644//SIN3A; paired amphipathic helix protein Sin3a	0	1842.8	mus:103992425	--
Isoform0000147	XP_027348742.1	2478.4	0	XP_027348742.1 alpha-glucan water dikinase, chloroplastic [Abrus precatorius]	sp|Q8LPT9|GWD1_CITRE	2145.5	0	sp|Q8LPT9|GWD1_CITRE Alpha-glucan water dikinase, chloroplastic OS=Citrus reticulata OX=85571 GN=R1 PE=2 SV=1	--	--	--	--	--	K08244//R1; alpha-glucan, water dikinase [EC:2.7.9.4]	0	2468.7	ccaj:109816778	--
Isoform0000148	XP_009385851.1	1701	0	XP_009385851.1 PREDICTED: protein transport protein SEC16A homolog [Musa acuminata subsp. malaccensis] [Musa acuminata]	sp|Q9FGK8|SC16B_ARATH	827.8	2.2e-238	sp|Q9FGK8|SC16B_ARATH Protein transport protein SEC16B homolog OS=Arabidopsis thaliana OX=3702 GN=SEC16B PE=1 SV=1	At5g47490	827.8	3.2e-239	KOG1913	Regucalcin gene promoter region-related protein (RGPR)	K20353//SEC16; COPII coat assembly protein SEC16	0	1701	mus:103973103	--
Isoform0000149	XP_009392700.1	2350.5	0	XP_009392700.1 PREDICTED: ABC transporter B family member 20-like [Musa acuminata subsp. malaccensis] [Musa acuminata]	sp|Q8LPT1|AB6B_ARATH	2103.6	0	sp|Q8LPT1|AB6B_ARATH ABC transporter B family member 6 OS=Arabidopsis thaliana OX=3702 GN=ABCB6 PE=1 SV=2	At2g39480	2103.6	0	KOG0055	Multidrug/pheromone exporter, ABC superfamily	K05658//ABCB1; ATP-binding cassette, subfamily B (MDR/TAP), member 1 [EC:7.6.2.2]	0	2350.5	mus:103978586	ko02010//ABC transporters//Membrane transport//Environmental Information Processing
Isoform0000150	XP_009399560.1	2345.9	0	XP_009399560.1 PREDICTED: phosphoinositide 3-kinase regulatory subunit 4 isoform X1 [Musa acuminata subsp. malaccensis] [Musa acuminata]	sp|Q9M0E5|VPS15_ARATH	1688.3	0	sp|Q9M0E5|VPS15_ARATH Serine/threonine-protein kinase VPS15 OS=Arabidopsis thaliana OX=3702 GN=VPS15 PE=1 SV=1	At4g29380	1688.3	0	KOG1240	Protein kinase containing WD40 repeats	K08333//PIK3R4; phosphoinositide-3-kinase, regulatory subunit 4 [EC:2.7.11.1]	0	2345.9	mus:103983927	ko04136//Autophagy - other eukaryotes//Transport and catabolism//Cellular Processes
Isoform0000151	XP_009398271.1	2640.5	0	XP_009398271.1 PREDICTED: sacsin [Musa acuminata subsp. malaccensis] [Musa acuminata]	sp|Q9NZJ4|SACS_HUMAN	428.7	2.9e-118	sp|Q9NZJ4|SACS_HUMAN Sacsin OS=Homo sapiens OX=9606 GN=SACS PE=1 SV=2	--	--	--	--	--	--	--	--	--	--
Isoform0000152	XP_009415568.1	1815	0	XP_009415568.1 PREDICTED: clustered mitochondria protein-like [Musa acuminata subsp. malaccensis] [Musa acuminata]	sp|F4J5S1|CLU_ARATH	1397.1	0	sp|F4J5S1|CLU_ARATH Clustered mitochondria protein OS=Arabidopsis thaliana OX=3702 GN=FMT PE=2 SV=1	At3g52140	1241.9	0	KOG1839	Uncharacterized protein CLU1/cluA/TIF31 involved in mitochondrial morphology/distribution, also found associated with eIF-3	K03255//TIF31; protein TIF31	0	1815	mus:103996372	--
Isoform0000153	XP_009420338.1	2204.9	0	XP_009420338.1 PREDICTED: probable phosphoribosylformylglycinamidine synthase, chloroplastic/mitochondrial [Musa acuminata subsp. malaccensis] [Musa acuminata]	sp|Q9M8D3|PUR4_ARATH	1857	0	sp|Q9M8D3|PUR4_ARATH Probable phosphoribosylformylglycinamidine synthase, chloroplastic/mitochondrial OS=Arabidopsis thaliana OX=3702 GN=At1g74260 PE=2 SV=3	At1g74260	1854	0	KOG1907	Phosphoribosylformylglycinamidine synthase	K01952//PFAS; phosphoribosylformylglycinamidine synthase [EC:6.3.5.3]	0	2204.9	mus:104000109	;ko00230//Purine metabolism//Nucleotide metabolism//Metabolism
Isoform0000154	XP_009414660.1	844.3	4.9e-242	XP_009414660.1 PREDICTED: flowering time control protein FPA-like [Musa acuminata subsp. malaccensis] [Musa acuminata]	sp|Q8LPQ9|FPA_ARATH	439.5	1.6e-121	sp|Q8LPQ9|FPA_ARATH Flowering time control protein FPA OS=Arabidopsis thaliana OX=3702 GN=FPA PE=1 SV=2	At2g43410	353.6	1.8e-96	KOG0118	FOG: RRM domain	--	--	--	--	--
Isoform0000155	THU58959.1	2249.2	0	THU58959.1 hypothetical protein C4D60_Mb03t19970 [Musa balbisiana]	sp|Q94FB9|AB1D_ARATH	1900.2	0	sp|Q94FB9|AB1D_ARATH ABC transporter D family member 1 OS=Arabidopsis thaliana OX=3702 GN=ABCD1 PE=1 SV=1	At4g39850	1648.6	0	KOG0060	Long-chain acyl-CoA transporter, ABC superfamily (involved in peroxisome organization and biogenesis)	--	--	--	--	--
Isoform0000156	THU70670.1	1622.8	0	THU70670.1 hypothetical protein C4D60_Mb08t27420 [Musa balbisiana]	sp|F4HY56|RLT1_ARATH	818.5	1.3e-235	sp|F4HY56|RLT1_ARATH Homeobox-DDT domain protein RLT1 OS=Arabidopsis thaliana OX=3702 GN=RLT1 PE=1 SV=1	--	--	--	--	--	--	--	--	--	--
Isoform0000157	XP_009385851.1	1675.6	0	XP_009385851.1 PREDICTED: protein transport protein SEC16A homolog [Musa acuminata subsp. malaccensis] [Musa acuminata]	sp|Q9FGK8|SC16B_ARATH	808.5	1.3e-232	sp|Q9FGK8|SC16B_ARATH Protein transport protein SEC16B homolog OS=Arabidopsis thaliana OX=3702 GN=SEC16B PE=1 SV=1	At5g47490	808.5	2e-233	KOG1913	Regucalcin gene promoter region-related protein (RGPR)	K20353//SEC16; COPII coat assembly protein SEC16	0	1675.6	mus:103973103	--
Isoform0000158	AMM06269.1	1944.5	0	AMM06269.1 'photosystem I P700 apoprotein A1 [Vicia sativa]	sp|Q06GZ7|PSAA_DRIGR	1534.6	0	sp|Q06GZ7|PSAA_DRIGR Photosystem I P700 chlorophyll a apoprotein A1 OS=Drimys granadensis OX=224735 GN=psaA PE=3 SV=1	--	--	--	--	--	K02689//psaA; photosystem I P700 chlorophyll a apoprotein A1	0	1540.4	pda:8890507	;ko00195//Photosynthesis//Energy metabolism//Metabolism
Isoform0000159	XP_009386925.1	2067.4	0	XP_009386925.1 PREDICTED: phospholipid-transporting ATPase 1 [Musa acuminata subsp. malaccensis] [Musa acuminata]	sp|P98204|ALA1_ARATH	1245	0	sp|P98204|ALA1_ARATH Phospholipid-transporting ATPase 1 OS=Arabidopsis thaliana OX=3702 GN=ALA1 PE=2 SV=1	Hs14424433	706.4	1.1e-202	KOG0206	P-type ATPase	K14802//DRS2; phospholipid-transporting ATPase [EC:7.6.2.1]	0	2067.4	mus:103973949	--
Isoform0000160	THU48949.1	2466	0	THU48949.1 hypothetical protein C4D60_Mb06t04390 [Musa balbisiana]	sp|Q42510|GNOM_ARATH	2048.5	0	sp|Q42510|GNOM_ARATH ARF guanine-nucleotide exchange factor GNOM OS=Arabidopsis thaliana OX=3702 GN=GN PE=1 SV=1	At1g13980	2048.5	0	KOG0928	Pattern-formation protein/guanine nucleotide exchange factor	K18443//GBF1; golgi-specific brefeldin A-resistance guanine nucleotide exchange factor 1	0	2461.8	mus:103986838	ko04144//Endocytosis//Transport and catabolism//Cellular Processes
Isoform0000161	XP_009410392.1	1795.4	0	XP_009410392.1 PREDICTED: paired amphipathic helix protein Sin3-like 4 isoform X2 [Musa acuminata subsp. malaccensis] [Musa acuminata]	sp|O48686|SNL3_ARATH	1075.1	0	sp|O48686|SNL3_ARATH Paired amphipathic helix protein Sin3-like 3 OS=Arabidopsis thaliana OX=3702 GN=SNL3 PE=1 SV=3	At1g70060	1041.6	1.4e-303	KOG4204	Histone deacetylase complex, SIN3 component	K11644//SIN3A; paired amphipathic helix protein Sin3a	0	1795.4	mus:103992425	--
Isoform0000162	XP_009420338.1	2461.4	0	XP_009420338.1 PREDICTED: probable phosphoribosylformylglycinamidine synthase, chloroplastic/mitochondrial [Musa acuminata subsp. malaccensis] [Musa acuminata]	sp|Q9M8D3|PUR4_ARATH	2087.8	0	sp|Q9M8D3|PUR4_ARATH Probable phosphoribosylformylglycinamidine synthase, chloroplastic/mitochondrial OS=Arabidopsis thaliana OX=3702 GN=At1g74260 PE=2 SV=3	At1g74260	2084.7	0	KOG1907	Phosphoribosylformylglycinamidine synthase	K01952//PFAS; phosphoribosylformylglycinamidine synthase [EC:6.3.5.3]	0	2461.4	mus:104000109	;ko00230//Purine metabolism//Nucleotide metabolism//Metabolism
Isoform0000163	XP_009410392.1	1791.5	0	XP_009410392.1 PREDICTED: paired amphipathic helix protein Sin3-like 4 isoform X2 [Musa acuminata subsp. malaccensis] [Musa acuminata]	sp|O04539|SNL4_ARATH	1066.2	3.6e-310	sp|O04539|SNL4_ARATH Paired amphipathic helix protein Sin3-like 4 OS=Arabidopsis thaliana OX=3702 GN=SNL4 PE=3 SV=3	At1g70060	1040	4.1e-303	KOG4204	Histone deacetylase complex, SIN3 component	K11644//SIN3A; paired amphipathic helix protein Sin3a	0	1791.5	mus:103992425	--
Isoform0000164	XP_009392285.1	2242.6	0	XP_009392285.1 PREDICTED: alpha-glucan water dikinase, chloroplastic isoform X1 [Musa acuminata subsp. malaccensis] [Musa acuminata]	sp|Q8LPT9|GWD1_CITRE	1912.1	0	sp|Q8LPT9|GWD1_CITRE Alpha-glucan water dikinase, chloroplastic OS=Citrus reticulata OX=85571 GN=R1 PE=2 SV=1	--	--	--	--	--	K08244//R1; alpha-glucan, water dikinase [EC:2.7.9.4]	0	2242.6	mus:103978280	--
Isoform0000165	XP_009388553.1	2163.3	0	XP_009388553.1 PREDICTED: uncharacterized protein LOC103975341 isoform X1 [Musa acuminata subsp. malaccensis] [Musa acuminata]	--	--	--	--	--	--	--	--	--	--	--	--	--	--
Isoform0000166	XP_020099296.1	470.7	1.5e-129	XP_020099296.1 putative disease resistance protein RGA3 [Ananas comosus]	sp|Q7XA40|RGA3_SOLBU	268.5	5e-70	sp|Q7XA40|RGA3_SOLBU Putative disease resistance protein RGA3 OS=Solanum bulbocastanum OX=147425 GN=RGA3 PE=2 SV=2	At3g14460	250	2.8e-65	KOG4658	Apoptotic ATPase	--	--	--	--	--
Isoform0000167	XP_009386925.1	2065.8	0	XP_009386925.1 PREDICTED: phospholipid-transporting ATPase 1 [Musa acuminata subsp. malaccensis] [Musa acuminata]	sp|P98204|ALA1_ARATH	1243	0	sp|P98204|ALA1_ARATH Phospholipid-transporting ATPase 1 OS=Arabidopsis thaliana OX=3702 GN=ALA1 PE=2 SV=1	Hs14424433	706.8	8.2e-203	KOG0206	P-type ATPase	K14802//DRS2; phospholipid-transporting ATPase [EC:7.6.2.1]	0	2065.8	mus:103973949	--
Isoform0000168	XP_018685381.1	2318.5	0	XP_018685381.1 PREDICTED: pleiotropic drug resistance protein 2-like [Musa acuminata subsp. malaccensis] [Musa acuminata]	sp|Q7PC84|AB39G_ARATH	1966.8	0	sp|Q7PC84|AB39G_ARATH ABC transporter G family member 39 OS=Arabidopsis thaliana OX=3702 GN=ABCG39 PE=3 SV=1	At2g36380	1952.9	0	KOG0065	Pleiotropic drug resistance proteins (PDR1-15), ABC superfamily	--	--	--	--	--
Isoform0000169	XP_009415568.1	1782.7	0	XP_009415568.1 PREDICTED: clustered mitochondria protein-like [Musa acuminata subsp. malaccensis] [Musa acuminata]	sp|F4J5S1|CLU_ARATH	1387.9	0	sp|F4J5S1|CLU_ARATH Clustered mitochondria protein OS=Arabidopsis thaliana OX=3702 GN=FMT PE=2 SV=1	At3g52140	1232.6	0	KOG1839	Uncharacterized protein CLU1/cluA/TIF31 involved in mitochondrial morphology/distribution, also found associated with eIF-3	K03255//TIF31; protein TIF31	0	1782.7	mus:103996372	--
Isoform0000170	THU50115.1	639.8	1.8e-180	THU50115.1 hypothetical protein C4D60_Mb06t16670 [Musa balbisiana]	sp|Q9XER9|HUA2_ARATH	253.1	2.2e-65	sp|Q9XER9|HUA2_ARATH ENHANCER OF AG-4 protein 2 OS=Arabidopsis thaliana OX=3702 GN=HUA2 PE=2 SV=1	At5g23150	253.1	3.3e-66	KOG1904	Transcription coactivator	--	--	--	--	--
Isoform0000171	XP_009415474.1	1721.8	0	XP_009415474.1 PREDICTED: protein transport protein SEC16B homolog isoform X2 [Musa acuminata subsp. malaccensis] [Musa acuminata]	sp|Q9FGK8|SC16B_ARATH	827	3.6e-238	sp|Q9FGK8|SC16B_ARATH Protein transport protein SEC16B homolog OS=Arabidopsis thaliana OX=3702 GN=SEC16B PE=1 SV=1	At5g47490	827	5.5e-239	KOG1913	Regucalcin gene promoter region-related protein (RGPR)	K20353//SEC16; COPII coat assembly protein SEC16	0	1715.3	mus:103996291	--
Isoform0000172	XP_009401814.1	2208.7	0	XP_009401814.1 PREDICTED: ABC transporter G family member 36-like isoform X3 [Musa acuminata subsp. malaccensis] [Musa acuminata]	sp|Q0JLC5|AB36G_ORYSJ	1951.4	0	sp|Q0JLC5|AB36G_ORYSJ ABC transporter G family member 36 OS=Oryza sativa subsp. japonica OX=39947 GN=ABCG36 PE=2 SV=1	At1g15520	1805.8	0	KOG0065	Pleiotropic drug resistance proteins (PDR1-15), ABC superfamily	--	--	--	--	--
Isoform0000173	XP_009392700.1	2372.4	0	XP_009392700.1 PREDICTED: ABC transporter B family member 20-like [Musa acuminata subsp. malaccensis] [Musa acuminata]	sp|Q9M3B9|AB20B_ARATH	2126.3	0	sp|Q9M3B9|AB20B_ARATH ABC transporter B family member 20 OS=Arabidopsis thaliana OX=3702 GN=ABCB20 PE=1 SV=1	At3g55320	2126.3	0	KOG0055	Multidrug/pheromone exporter, ABC superfamily	K05658//ABCB1; ATP-binding cassette, subfamily B (MDR/TAP), member 1 [EC:7.6.2.2]	0	2372.4	mus:103978586	ko02010//ABC transporters//Membrane transport//Environmental Information Processing
Isoform0000174	XP_018680657.1	1820.8	0	XP_018680657.1 PREDICTED: paired amphipathic helix protein Sin3-like 4 isoform X1 [Musa acuminata subsp. malaccensis] [Musa acuminata]	sp|O04539|SNL4_ARATH	1068.1	9.4e-311	sp|O04539|SNL4_ARATH Paired amphipathic helix protein Sin3-like 4 OS=Arabidopsis thaliana OX=3702 GN=SNL4 PE=3 SV=3	At1g70060	1045.4	9.8e-305	KOG4204	Histone deacetylase complex, SIN3 component	K11644//SIN3A; paired amphipathic helix protein Sin3a	0	1801.9	mus:103992425	--
Isoform0000175	XP_009401814.1	1432.2	0	XP_009401814.1 PREDICTED: ABC transporter G family member 36-like isoform X3 [Musa acuminata subsp. malaccensis] [Musa acuminata]	sp|Q0JLC5|AB36G_ORYSJ	1230.7	0	sp|Q0JLC5|AB36G_ORYSJ ABC transporter G family member 36 OS=Oryza sativa subsp. japonica OX=39947 GN=ABCG36 PE=2 SV=1	At1g15520	1113.6	0	KOG0065	Pleiotropic drug resistance proteins (PDR1-15), ABC superfamily	--	--	--	--	--
Isoform0000176	XP_009414660.1	1226.5	0	XP_009414660.1 PREDICTED: flowering time control protein FPA-like [Musa acuminata subsp. malaccensis] [Musa acuminata]	sp|Q8LPQ9|FPA_ARATH	541.2	4e-152	sp|Q8LPQ9|FPA_ARATH Flowering time control protein FPA OS=Arabidopsis thaliana OX=3702 GN=FPA PE=1 SV=2	At2g43410	455.7	3.3e-127	KOG0118	FOG: RRM domain	--	--	--	--	--
Isoform0000177	XP_009406035.1	2275.4	0	XP_009406035.1 PREDICTED: xanthine dehydrogenase [Musa acuminata subsp. malaccensis] [Musa acuminata]	sp|Q6AUV1|XDH_ORYSJ	2022.7	0	sp|Q6AUV1|XDH_ORYSJ Xanthine dehydrogenase OS=Oryza sativa subsp. japonica OX=39947 GN=XDH PE=2 SV=1	At4g34890	1965.3	0	KOG0430	Xanthine dehydrogenase	K00106//XDH; xanthine dehydrogenase/oxidase [EC:1.17.1.4 1.17.3.2]	0	2275.4	mus:103989027	;ko00232//Caffeine metabolism//Biosynthesis of other secondary metabolites//Metabolism
Isoform0000178	XP_009417715.1	2518.8	0	XP_009417715.1 PREDICTED: ABC transporter G family member 42-like [Musa acuminata subsp. malaccensis] [Musa acuminata]	sp|Q5Z9S8|AB42G_ORYSJ	2176.4	0	sp|Q5Z9S8|AB42G_ORYSJ ABC transporter G family member 42 OS=Oryza sativa subsp. japonica OX=39947 GN=ABCG42 PE=2 SV=1	At1g59870	2024.2	0	KOG0065	Pleiotropic drug resistance proteins (PDR1-15), ABC superfamily	--	--	--	--	--
Isoform0000179	THU48949.1	2477.6	0	THU48949.1 hypothetical protein C4D60_Mb06t04390 [Musa balbisiana]	sp|Q42510|GNOM_ARATH	2056.6	0	sp|Q42510|GNOM_ARATH ARF guanine-nucleotide exchange factor GNOM OS=Arabidopsis thaliana OX=3702 GN=GN PE=1 SV=1	At1g13980	2056.6	0	KOG0928	Pattern-formation protein/guanine nucleotide exchange factor	K18443//GBF1; golgi-specific brefeldin A-resistance guanine nucleotide exchange factor 1	0	2473.7	mus:103986838	ko04144//Endocytosis//Transport and catabolism//Cellular Processes
Isoform0000180	XP_009401814.1	2379	0	XP_009401814.1 PREDICTED: ABC transporter G family member 36-like isoform X3 [Musa acuminata subsp. malaccensis] [Musa acuminata]	sp|Q0JLC5|AB36G_ORYSJ	2126.7	0	sp|Q0JLC5|AB36G_ORYSJ ABC transporter G family member 36 OS=Oryza sativa subsp. japonica OX=39947 GN=ABCG36 PE=2 SV=1	At1g15520	1974.1	0	KOG0065	Pleiotropic drug resistance proteins (PDR1-15), ABC superfamily	--	--	--	--	--
Isoform0000181	THU48039.1	704.1	7.8e-200	THU48039.1 hypothetical protein C4D60_Mb09t22020 [Musa balbisiana]	sp|Q9LUI2|NET1A_ARATH	226.9	1.7e-57	sp|Q9LUI2|NET1A_ARATH Protein NETWORKED 1A OS=Arabidopsis thaliana OX=3702 GN=NET1A PE=1 SV=1	--	--	--	--	--	--	--	--	--	--
Isoform0000182	XP_009401814.1	2416	0	XP_009401814.1 PREDICTED: ABC transporter G family member 36-like isoform X3 [Musa acuminata subsp. malaccensis] [Musa acuminata]	sp|Q0JLC5|AB36G_ORYSJ	2140.9	0	sp|Q0JLC5|AB36G_ORYSJ ABC transporter G family member 36 OS=Oryza sativa subsp. japonica OX=39947 GN=ABCG36 PE=2 SV=1	At1g15520	1992.6	0	KOG0065	Pleiotropic drug resistance proteins (PDR1-15), ABC superfamily	--	--	--	--	--
Isoform0000183	XP_009417086.1	1257.3	0	XP_009417086.1 PREDICTED: indole-3-acetaldehyde oxidase-like [Musa acuminata subsp. malaccensis] [Musa acuminata]	sp|O23887|ALDO1_MAIZE	1073.5	1.5e-312	sp|O23887|ALDO1_MAIZE Indole-3-acetaldehyde oxidase OS=Zea mays OX=4577 GN=AO1 PE=1 SV=1	At2g27150	1010.7	2.5e-294	KOG0430	Xanthine dehydrogenase	K09842//AAO3; abscisic-aldehyde oxidase [EC:1.2.3.14]	0	1257.3	mus:103997553	;ko00906//Carotenoid biosynthesis//Metabolism of terpenoids and polyketides//Metabolism
Isoform0000184	XP_009392285.1	2213.3	0	XP_009392285.1 PREDICTED: alpha-glucan water dikinase, chloroplastic isoform X1 [Musa acuminata subsp. malaccensis] [Musa acuminata]	sp|Q8LPT9|GWD1_CITRE	1907.5	0	sp|Q8LPT9|GWD1_CITRE Alpha-glucan water dikinase, chloroplastic OS=Citrus reticulata OX=85571 GN=R1 PE=2 SV=1	--	--	--	--	--	K08244//R1; alpha-glucan, water dikinase [EC:2.7.9.4]	0	2213.3	mus:103978280	--
Isoform0000185	XP_009385851.1	1701	0	XP_009385851.1 PREDICTED: protein transport protein SEC16A homolog [Musa acuminata subsp. malaccensis] [Musa acuminata]	sp|Q9FGK8|SC16B_ARATH	827.8	2.1e-238	sp|Q9FGK8|SC16B_ARATH Protein transport protein SEC16B homolog OS=Arabidopsis thaliana OX=3702 GN=SEC16B PE=1 SV=1	At5g47490	827.8	3.2e-239	KOG1913	Regucalcin gene promoter region-related protein (RGPR)	K20353//SEC16; COPII coat assembly protein SEC16	0	1701	mus:103973103	--
Isoform0000186	XP_009401814.1	1333.9	0	XP_009401814.1 PREDICTED: ABC transporter G family member 36-like isoform X3 [Musa acuminata subsp. malaccensis] [Musa acuminata]	sp|A2WSH0|AB36G_ORYSI	1204.9	0	sp|A2WSH0|AB36G_ORYSI ABC transporter G family member 36 OS=Oryza sativa subsp. indica OX=39946 GN=ABCG36 PE=2 SV=1	At1g15520	1110.1	0	KOG0065	Pleiotropic drug resistance proteins (PDR1-15), ABC superfamily	--	--	--	--	--
Isoform0000187	XP_009381053.1	2127.4	0	XP_009381053.1 PREDICTED: uncharacterized protein LOC103969284 [Musa acuminata subsp. malaccensis] [Musa acuminata]	--	--	--	--	At4g11270	1223.8	0	KOG4155	FOG: WD40 repeat	--	--	--	--	--
Isoform0000188	XP_009388553.1	813.1	1.2e-232	XP_009388553.1 PREDICTED: uncharacterized protein LOC103975341 isoform X1 [Musa acuminata subsp. malaccensis] [Musa acuminata]	--	--	--	--	--	--	--	--	--	--	--	--	--	--
Isoform0000189	XP_018677056.1	481.1	1.1e-132	XP_018677056.1 PREDICTED: uncharacterized protein LOC103973599 isoform X2 [Musa acuminata subsp. malaccensis] [Musa acuminata]	sp|Q75K81|C3H36_ORYSJ	79.7	3.3e-13	sp|Q75K81|C3H36_ORYSJ Zinc finger CCCH domain-containing protein 36 OS=Oryza sativa subsp. japonica OX=39947 GN=Os05g0497500 PE=4 SV=1	--	--	--	--	--	--	--	--	--	--
Isoform0000190	XP_009420338.1	2455.2	0	XP_009420338.1 PREDICTED: probable phosphoribosylformylglycinamidine synthase, chloroplastic/mitochondrial [Musa acuminata subsp. malaccensis] [Musa acuminata]	sp|Q9M8D3|PUR4_ARATH	2082.8	0	sp|Q9M8D3|PUR4_ARATH Probable phosphoribosylformylglycinamidine synthase, chloroplastic/mitochondrial OS=Arabidopsis thaliana OX=3702 GN=At1g74260 PE=2 SV=3	At1g74260	2079.7	0	KOG1907	Phosphoribosylformylglycinamidine synthase	K01952//PFAS; phosphoribosylformylglycinamidine synthase [EC:6.3.5.3]	0	2455.2	mus:104000109	;ko00230//Purine metabolism//Nucleotide metabolism//Metabolism
Isoform0000191	XP_009414660.1	661.4	5.7e-187	XP_009414660.1 PREDICTED: flowering time control protein FPA-like [Musa acuminata subsp. malaccensis] [Musa acuminata]	sp|Q8LPQ9|FPA_ARATH	305.8	2.8e-81	sp|Q8LPQ9|FPA_ARATH Flowering time control protein FPA OS=Arabidopsis thaliana OX=3702 GN=FPA PE=1 SV=2	At2g43410	279.3	4.1e-74	KOG0118	FOG: RRM domain	--	--	--	--	--
Isoform0000192	XP_009401814.1	2405.2	0	XP_009401814.1 PREDICTED: ABC transporter G family member 36-like isoform X3 [Musa acuminata subsp. malaccensis] [Musa acuminata]	sp|Q0JLC5|AB36G_ORYSJ	2129.8	0	sp|Q0JLC5|AB36G_ORYSJ ABC transporter G family member 36 OS=Oryza sativa subsp. japonica OX=39947 GN=ABCG36 PE=2 SV=1	At1g15520	1991.9	0	KOG0065	Pleiotropic drug resistance proteins (PDR1-15), ABC superfamily	--	--	--	--	--
Isoform0000193	XP_009406035.1	2276.1	0	XP_009406035.1 PREDICTED: xanthine dehydrogenase [Musa acuminata subsp. malaccensis] [Musa acuminata]	sp|Q6AUV1|XDH_ORYSJ	2023.4	0	sp|Q6AUV1|XDH_ORYSJ Xanthine dehydrogenase OS=Oryza sativa subsp. japonica OX=39947 GN=XDH PE=2 SV=1	At4g34890	1967.6	0	KOG0430	Xanthine dehydrogenase	K00106//XDH; xanthine dehydrogenase/oxidase [EC:1.17.1.4 1.17.3.2]	0	2276.1	mus:103989027	;ko00232//Caffeine metabolism//Biosynthesis of other secondary metabolites//Metabolism
Isoform0000194	XP_009398579.1	1143.6	0	XP_009398579.1 PREDICTED: protein TIME FOR COFFEE-like isoform X2 [Musa acuminata subsp. malaccensis] [Musa acuminata]	sp|Q94KE2|TIC_ARATH	251.1	8.2e-65	sp|Q94KE2|TIC_ARATH Protein TIME FOR COFFEE OS=Arabidopsis thaliana OX=3702 GN=TIC PE=1 SV=2	--	--	--	--	--	--	--	--	--	--
Isoform0000195	XP_009389613.1	1866.7	0	XP_009389613.1 PREDICTED: serine/threonine-protein kinase TIO isoform X2 [Musa acuminata subsp. malaccensis] [Musa acuminata]	sp|Q2QAV0|TIO_ARATH	1106.7	0	sp|Q2QAV0|TIO_ARATH Serine/threonine-protein kinase TIO OS=Arabidopsis thaliana OX=3702 GN=TIO PE=1 SV=1	At1g50230	470.7	9.8e-132	KOG0597	Serine-threonine protein kinase FUSED	--	--	--	--	--
Isoform0000196	--	--	--	--	--	--	--	--	--	--	--	--	--	--	--	--	--	--
Isoform0000197	XP_009410392.1	1724.5	0	XP_009410392.1 PREDICTED: paired amphipathic helix protein Sin3-like 4 isoform X2 [Musa acuminata subsp. malaccensis] [Musa acuminata]	sp|O48686|SNL3_ARATH	1058.9	5.6e-308	sp|O48686|SNL3_ARATH Paired amphipathic helix protein Sin3-like 3 OS=Arabidopsis thaliana OX=3702 GN=SNL3 PE=1 SV=3	At1g70060	1026.2	6.1e-299	KOG4204	Histone deacetylase complex, SIN3 component	K11644//SIN3A; paired amphipathic helix protein Sin3a	0	1724.5	mus:103992425	--
Isoform0000198	XP_009392285.1	2245.7	0	XP_009392285.1 PREDICTED: alpha-glucan water dikinase, chloroplastic isoform X1 [Musa acuminata subsp. malaccensis] [Musa acuminata]	sp|Q8LPT9|GWD1_CITRE	1914.4	0	sp|Q8LPT9|GWD1_CITRE Alpha-glucan water dikinase, chloroplastic OS=Citrus reticulata OX=85571 GN=R1 PE=2 SV=1	--	--	--	--	--	K08244//R1; alpha-glucan, water dikinase [EC:2.7.9.4]	0	2245.7	mus:103978280	--
Isoform0000199	XP_009418935.1	872.5	1.6e-250	XP_009418935.1 PREDICTED: protein NETWORKED 1B-like isoform X1 [Musa acuminata subsp. malaccensis] [Musa acuminata]	sp|Q9LUI2|NET1A_ARATH	202.2	4.3e-50	sp|Q9LUI2|NET1A_ARATH Protein NETWORKED 1A OS=Arabidopsis thaliana OX=3702 GN=NET1A PE=1 SV=1	--	--	--	--	--	--	--	--	--	--
Isoform0000200	THU58959.1	2249.9	0	THU58959.1 hypothetical protein C4D60_Mb03t19970 [Musa balbisiana]	sp|Q94FB9|AB1D_ARATH	1901.7	0	sp|Q94FB9|AB1D_ARATH ABC transporter D family member 1 OS=Arabidopsis thaliana OX=3702 GN=ABCD1 PE=1 SV=1	At4g39850	1650.2	0	KOG0060	Long-chain acyl-CoA transporter, ABC superfamily (involved in peroxisome organization and biogenesis)	--	--	--	--	--
Isoform0000201	XP_009410030.2	501.5	7.6e-139	XP_009410030.2 PREDICTED: receptor-like protein 12 [Musa acuminata subsp. malaccensis] [Musa acuminata]	sp|Q9C637|RLP6_ARATH	110.2	2.2e-22	sp|Q9C637|RLP6_ARATH Receptor-like protein 6 OS=Arabidopsis thaliana OX=3702 GN=RLP6 PE=3 SV=1	At1g45616	110.2	3.3e-23	KOG0619	FOG: Leucine rich repeat	--	--	--	--	--
Isoform0000202	XP_009392700.1	2312	0	XP_009392700.1 PREDICTED: ABC transporter B family member 20-like [Musa acuminata subsp. malaccensis] [Musa acuminata]	sp|Q8LPT1|AB6B_ARATH	2083.1	0	sp|Q8LPT1|AB6B_ARATH ABC transporter B family member 6 OS=Arabidopsis thaliana OX=3702 GN=ABCB6 PE=1 SV=2	At2g39480	2083.1	0	KOG0055	Multidrug/pheromone exporter, ABC superfamily	K05658//ABCB1; ATP-binding cassette, subfamily B (MDR/TAP), member 1 [EC:7.6.2.2]	0	2312	mus:103978586	ko02010//ABC transporters//Membrane transport//Environmental Information Processing
Isoform0000203	XP_009401189.1	330.1	3e-87	XP_009401189.1 PREDICTED: uncharacterized protein LOC103985264 isoform X2 [Musa acuminata subsp. malaccensis] [Musa acuminata]	sp|Q54IP0|DNJC7_DICDI	60.1	2.7e-07	sp|Q54IP0|DNJC7_DICDI DnaJ homolog subfamily C member 7 homolog OS=Dictyostelium discoideum OX=44689 GN=dnajc7 PE=1 SV=1	At2g41520	140.6	2.3e-32	KOG0550	Molecular chaperone (DnaJ superfamily)	K09527//DNAJC7; DnaJ homolog subfamily C member 7	9.1e-88	330.1	mus:103985264	--
Isoform0000204	THU53970.1	883.6	7.2e-254	THU53970.1 hypothetical protein C4D60_Mb10t20040 [Musa balbisiana]	sp|F4JIF4|NET1B_ARATH	204.1	1.1e-50	sp|F4JIF4|NET1B_ARATH Protein NETWORKED 1B OS=Arabidopsis thaliana OX=3702 GN=NET1B PE=2 SV=1	--	--	--	--	--	--	--	--	--	--
Isoform0000205	THU52439.1	1839.7	0	THU52439.1 hypothetical protein C4D60_Mb10t04000 [Musa balbisiana]	sp|Q9AWL7|GIGAN_ORYSJ	1595.1	0	sp|Q9AWL7|GIGAN_ORYSJ Protein GIGANTEA OS=Oryza sativa subsp. japonica OX=39947 GN=GI PE=2 SV=2	--	--	--	--	--	--	--	--	--	--
Isoform0000206	RRT48313.1	462.2	5.1e-127	RRT48313.1 hypothetical protein B296_00024040 [Ensete ventricosum]	--	--	--	--	--	--	--	--	--	--	--	--	--	--
Isoform0000207	XP_009394182.1	1490.3	0	XP_009394182.1 PREDICTED: uncharacterized protein At4g10930 isoform X2 [Musa acuminata subsp. malaccensis] [Musa acuminata]	sp|Q8L7I1|Y4193_ARATH	366.3	1.7e-99	sp|Q8L7I1|Y4193_ARATH Uncharacterized protein At4g10930 OS=Arabidopsis thaliana OX=3702 GN=At4g10930 PE=2 SV=1	--	--	--	--	--	--	--	--	--	--
Isoform0000208	THU56890.1	582.4	3.4e-163	THU56890.1 hypothetical protein C4D60_Mb11t21980 [Musa balbisiana]	--	--	--	--	--	--	--	--	--	--	--	--	--	--
Isoform0000209	XP_009392700.1	2352.8	0	XP_009392700.1 PREDICTED: ABC transporter B family member 20-like [Musa acuminata subsp. malaccensis] [Musa acuminata]	sp|Q8LPT1|AB6B_ARATH	2105.9	0	sp|Q8LPT1|AB6B_ARATH ABC transporter B family member 6 OS=Arabidopsis thaliana OX=3702 GN=ABCB6 PE=1 SV=2	At2g39480	2105.9	0	KOG0055	Multidrug/pheromone exporter, ABC superfamily	K05658//ABCB1; ATP-binding cassette, subfamily B (MDR/TAP), member 1 [EC:7.6.2.2]	0	2352.8	mus:103978586	ko02010//ABC transporters//Membrane transport//Environmental Information Processing
Isoform0000210	XP_009401814.1	2400.2	0	XP_009401814.1 PREDICTED: ABC transporter G family member 36-like isoform X3 [Musa acuminata subsp. malaccensis] [Musa acuminata]	sp|Q0JLC5|AB36G_ORYSJ	2136.3	0	sp|Q0JLC5|AB36G_ORYSJ ABC transporter G family member 36 OS=Oryza sativa subsp. japonica OX=39947 GN=ABCG36 PE=2 SV=1	At1g15520	1990.3	0	KOG0065	Pleiotropic drug resistance proteins (PDR1-15), ABC superfamily	--	--	--	--	--
Isoform0000211	XP_009408523.1	815.8	1.8e-233	XP_009408523.1 PREDICTED: protein ETHYLENE-INSENSITIVE 2-like isoform X1 [Musa acuminata subsp. malaccensis] [Musa acuminata]	sp|Q0D8I9|EIN2_ORYSJ	447.6	5.9e-124	sp|Q0D8I9|EIN2_ORYSJ Protein ETHYLENE-INSENSITIVE 2 OS=Oryza sativa subsp. japonica OX=39947 GN=EIN2 PE=2 SV=1	At5g03280	287.7	1.2e-76	KOG1291	Mn2+ and Fe2+ transporters of the NRAMP family	--	--	--	--	--
Isoform0000212	XP_009420687.1	1433.7	0	XP_009420687.1 PREDICTED: uncharacterized protein LOC104000382 isoform X4 [Musa acuminata subsp. malaccensis] [Musa acuminata]	--	--	--	--	At3g43610	541.6	4.5e-153	KOG2000	Gamma-tubulin complex, DGRIP91/SPC98 component	K16573//TUBGCP6; gamma-tubulin complex component 6	0	1427.9	mus:104000382	--
Isoform0000213	THU47731.1	1651.7	0	THU47731.1 hypothetical protein C4D60_Mb09t18720 [Musa balbisiana]	sp|A1A697|OHK5_ORYSJ	1260.7	0	sp|A1A697|OHK5_ORYSJ Probable histidine kinase 5 OS=Oryza sativa subsp. japonica OX=39947 GN=HK5 PE=2 SV=1	At5g35750	1123.6	0	KOG0519	Sensory transduction histidine kinase	K14489//AHK2_3_4; arabidopsis histidine kinase 2/3/4 (cytokinin receptor) [EC:2.7.13.3]	0	1576.2	mus:103973463	ko04075//Plant hormone signal transduction//Signal transduction//Environmental Information Processing
Isoform0000214	XP_009404367.1	1637.9	0	XP_009404367.1 PREDICTED: uncharacterized protein LOC103987711 isoform X4 [Musa acuminata subsp. malaccensis] [Musa acuminata]	--	--	--	--	--	--	--	--	--	--	--	--	--	--
Isoform0000215	XP_018677056.1	870.5	6.2e-250	XP_018677056.1 PREDICTED: uncharacterized protein LOC103973599 isoform X2 [Musa acuminata subsp. malaccensis] [Musa acuminata]	sp|Q75K81|C3H36_ORYSJ	79.7	3.2e-13	sp|Q75K81|C3H36_ORYSJ Zinc finger CCCH domain-containing protein 36 OS=Oryza sativa subsp. japonica OX=39947 GN=Os05g0497500 PE=4 SV=1	--	--	--	--	--	--	--	--	--	--
Isoform0000216	XP_018685381.1	2318.5	0	XP_018685381.1 PREDICTED: pleiotropic drug resistance protein 2-like [Musa acuminata subsp. malaccensis] [Musa acuminata]	sp|Q7PC84|AB39G_ARATH	1966.8	0	sp|Q7PC84|AB39G_ARATH ABC transporter G family member 39 OS=Arabidopsis thaliana OX=3702 GN=ABCG39 PE=3 SV=1	At2g36380	1952.9	0	KOG0065	Pleiotropic drug resistance proteins (PDR1-15), ABC superfamily	--	--	--	--	--
Isoform0000217	XP_009401814.1	2404.8	0	XP_009401814.1 PREDICTED: ABC transporter G family member 36-like isoform X3 [Musa acuminata subsp. malaccensis] [Musa acuminata]	sp|Q0JLC5|AB36G_ORYSJ	2138.6	0	sp|Q0JLC5|AB36G_ORYSJ ABC transporter G family member 36 OS=Oryza sativa subsp. japonica OX=39947 GN=ABCG36 PE=2 SV=1	At1g15520	1989.9	0	KOG0065	Pleiotropic drug resistance proteins (PDR1-15), ABC superfamily	--	--	--	--	--
Isoform0000218	XP_009388553.1	2163.7	0	XP_009388553.1 PREDICTED: uncharacterized protein LOC103975341 isoform X1 [Musa acuminata subsp. malaccensis] [Musa acuminata]	--	--	--	--	--	--	--	--	--	--	--	--	--	--
Isoform0000219	XP_009410312.1	916	1.3e-263	XP_009410312.1 PREDICTED: uncharacterized protein LOC103992367 isoform X1 [Musa acuminata subsp. malaccensis] [Musa acuminata]	--	--	--	--	--	--	--	--	--	--	--	--	--	--
Isoform0000220	THU56736.1	1310.4	0	THU56736.1 hypothetical protein C4D60_Mb11t20340 [Musa balbisiana]	sp|O80386|CIP7_ARATH	217.2	1.3e-54	sp|O80386|CIP7_ARATH COP1-interacting protein 7 OS=Arabidopsis thaliana OX=3702 GN=CIP7 PE=1 SV=1	--	--	--	--	--	--	--	--	--	--
Isoform0000221	XP_009415568.1	1816.2	0	XP_009415568.1 PREDICTED: clustered mitochondria protein-like [Musa acuminata subsp. malaccensis] [Musa acuminata]	sp|F4J5S1|CLU_ARATH	1394	0	sp|F4J5S1|CLU_ARATH Clustered mitochondria protein OS=Arabidopsis thaliana OX=3702 GN=FMT PE=2 SV=1	At3g52140	1238.8	0	KOG1839	Uncharacterized protein CLU1/cluA/TIF31 involved in mitochondrial morphology/distribution, also found associated with eIF-3	K03255//TIF31; protein TIF31	0	1816.2	mus:103996372	--
Isoform0000222	XP_009384055.1	2139.4	0	XP_009384055.1 PREDICTED: CLIP-associated protein [Musa acuminata subsp. malaccensis] [Musa acuminata]	sp|Q8RWY6|CLASP_ARATH	1657.5	0	sp|Q8RWY6|CLASP_ARATH CLIP-associated protein OS=Arabidopsis thaliana OX=3702 GN=CLASP PE=1 SV=1	At2g20190	338.6	5.7e-92	KOG2956	CLIP-associating protein	K16578//CLASP1_2; CLIP-associating protein 1/2	0	2139.4	mus:103971694	--
Isoform0000223	XP_027350640.1	2273.8	0	XP_027350640.1 uncharacterized protein LOC113861806 [Abrus precatorius]	sp|Q54K14|TSTF_DICDI	132.9	3.2e-29	sp|Q54K14|TSTF_DICDI TSET complex member tstF OS=Dictyostelium discoideum OX=44689 GN=tstF PE=1 SV=1	--	--	--	--	--	--	--	--	--	--
Isoform0000224	XP_009386721.1	2360.5	0	XP_009386721.1 PREDICTED: regulatory-associated protein of TOR 2 [Musa acuminata subsp. malaccensis] [Musa acuminata]	sp|Q0IQN5|RTOR2_ORYSJ	1963.7	0	sp|Q0IQN5|RTOR2_ORYSJ Regulatory-associated protein of TOR 2 OS=Oryza sativa subsp. japonica OX=39947 GN=RAPTOR2 PE=1 SV=2	At3g08850	1884	0	KOG1517	Guanine nucleotide binding protein MIP1	K07204//RAPTOR; regulatory associated protein of mTOR	0	2360.5	mus:103973785	ko04136//Autophagy - other eukaryotes//Transport and catabolism//Cellular Processes
Isoform0000225	XP_009389613.1	1863.6	0	XP_009389613.1 PREDICTED: serine/threonine-protein kinase TIO isoform X2 [Musa acuminata subsp. malaccensis] [Musa acuminata]	sp|Q2QAV0|TIO_ARATH	1104.7	0	sp|Q2QAV0|TIO_ARATH Serine/threonine-protein kinase TIO OS=Arabidopsis thaliana OX=3702 GN=TIO PE=1 SV=1	At1g50230	471.5	5.7e-132	KOG0597	Serine-threonine protein kinase FUSED	--	--	--	--	--
Isoform0000226	XP_009405577.1	2179.4	0	XP_009405577.1 PREDICTED: uncharacterized protein LOC103988692 [Musa acuminata subsp. malaccensis] [Musa acuminata]	sp|Q54K14|TSTF_DICDI	129	4.4e-28	sp|Q54K14|TSTF_DICDI TSET complex member tstF OS=Dictyostelium discoideum OX=44689 GN=tstF PE=1 SV=1	--	--	--	--	--	--	--	--	--	--
Isoform0000227	AMM06269.1	1944.1	0	AMM06269.1 'photosystem I P700 apoprotein A1 [Vicia sativa]	sp|Q06GZ7|PSAA_DRIGR	1534.2	0	sp|Q06GZ7|PSAA_DRIGR Photosystem I P700 chlorophyll a apoprotein A1 OS=Drimys granadensis OX=224735 GN=psaA PE=3 SV=1	--	--	--	--	--	K02689//psaA; photosystem I P700 chlorophyll a apoprotein A1	0	1540	pda:8890507	;ko00195//Photosynthesis//Energy metabolism//Metabolism
Isoform0000228	THU56736.1	1310.4	0	THU56736.1 hypothetical protein C4D60_Mb11t20340 [Musa balbisiana]	sp|O80386|CIP7_ARATH	217.2	1.3e-54	sp|O80386|CIP7_ARATH COP1-interacting protein 7 OS=Arabidopsis thaliana OX=3702 GN=CIP7 PE=1 SV=1	--	--	--	--	--	--	--	--	--	--
Isoform0000229	THU47731.1	1635.5	0	THU47731.1 hypothetical protein C4D60_Mb09t18720 [Musa balbisiana]	sp|A1A697|OHK5_ORYSJ	1257.7	0	sp|A1A697|OHK5_ORYSJ Probable histidine kinase 5 OS=Oryza sativa subsp. japonica OX=39947 GN=HK5 PE=2 SV=1	At5g35750	1120.5	0	KOG0519	Sensory transduction histidine kinase	K14489//AHK2_3_4; arabidopsis histidine kinase 2/3/4 (cytokinin receptor) [EC:2.7.13.3]	0	1553.9	mus:103973463	ko04075//Plant hormone signal transduction//Signal transduction//Environmental Information Processing
Isoform0000230	TKY70746.1	2191	0	TKY70746.1 Regulator of nonsense transcripts 1-like [Spatholobus suberectus]	sp|Q9FJR0|RENT1_ARATH	1912.1	0	sp|Q9FJR0|RENT1_ARATH Regulator of nonsense transcripts 1 homolog OS=Arabidopsis thaliana OX=3702 GN=UPF1 PE=1 SV=2	At5g47010	1877.4	0	KOG1802	RNA helicase nonsense mRNA reducing factor (pNORF1)	--	--	--	--	--
Isoform0000231	XP_009398575.1	2228	0	XP_009398575.1 PREDICTED: regulator of nonsense transcripts 1 homolog isoform X2 [Musa acuminata subsp. malaccensis] [Musa acuminata]	sp|Q9FJR0|RENT1_ARATH	1880.1	0	sp|Q9FJR0|RENT1_ARATH Regulator of nonsense transcripts 1 homolog OS=Arabidopsis thaliana OX=3702 GN=UPF1 PE=1 SV=2	At5g47010	1840.9	0	KOG1802	RNA helicase nonsense mRNA reducing factor (pNORF1)	K14326//UPF1; regulator of nonsense transcripts 1 [EC:3.6.4.-]	0	2223.4	mus:103983130	;ko03015//mRNA surveillance pathway//Translation//Genetic Information Processing
Isoform0000232	XP_009381214.1	2151.7	0	XP_009381214.1 PREDICTED: ABC transporter C family member 8 isoform X1 [Musa acuminata subsp. malaccensis] [Musa acuminata]	sp|Q8LGU1|AB8C_ARATH	1573.9	0	sp|Q8LGU1|AB8C_ARATH ABC transporter C family member 8 OS=Arabidopsis thaliana OX=3702 GN=ABCC8 PE=2 SV=3	At3g21250	1495.7	0	KOG0054	Multidrug resistance-associated protein/mitoxantrone resistance protein, ABC superfamily	K05665//ABCC1; ATP-binding cassette, subfamily C (CFTR/MRP), member 1 [EC:7.6.2.3]	0	1964.1	pda:103722812	ko02010//ABC transporters//Membrane transport//Environmental Information Processing
Isoform0000233	XP_009420126.1	1552.7	0	XP_009420126.1 PREDICTED: lysine-specific demethylase REF6-like isoform X2 [Musa acuminata subsp. malaccensis] [Musa acuminata]	sp|Q5N712|JM705_ORYSJ	951.4	1.3e-275	sp|Q5N712|JM705_ORYSJ Lysine-specific demethylase JMJ705 OS=Oryza sativa subsp. japonica OX=39947 GN=JMJ705 PE=1 SV=1	At5g04240_1	345.5	4.7e-94	KOG1246	DNA-binding protein jumonji/RBP2/SMCY, contains JmjC domain	--	--	--	--	--
Isoform0000234	XP_030537117.1	951.4	2.7e-274	XP_030537117.1 cleavage and polyadenylation specificity factor subunit 1-like [Rhodamnia argentea]	sp|Q10569|CPSF1_BOVIN	2337.4	0	sp|Q10569|CPSF1_BOVIN Cleavage and polyadenylation specificity factor subunit 1 OS=Bos taurus OX=9913 GN=CPSF1 PE=1 SV=1	Hs22047447	2331.6	0	KOG1896	mRNA cleavage and polyadenylation factor II complex, subunit CFT1 (CPSF subunit)	K14401//CPSF1; cleavage and polyadenylation specificity factor subunit 1	1.4e-197	694.9	ppp:112288256	ko03015//mRNA surveillance pathway//Translation//Genetic Information Processing
Isoform0000235	XP_009420633.1	2320.8	0	XP_009420633.1 PREDICTED: probable protein NAP1 isoform X1 [Musa acuminata subsp. malaccensis] [Musa acuminata]	sp|Q6ZBH9|NCKP1_ORYSJ	1974.1	0	sp|Q6ZBH9|NCKP1_ORYSJ Probable protein NAP1 OS=Oryza sativa subsp. japonica OX=39947 GN=NAP1 PE=2 SV=1	At2g35110	1588.9	0	KOG1917	Membrane-associated hematopoietic protein	--	--	--	--	--
Isoform0000236	THU56890.1	571.2	7.7e-160	THU56890.1 hypothetical protein C4D60_Mb11t21980 [Musa balbisiana]	--	--	--	--	--	--	--	--	--	--	--	--	--	--
Isoform0000237	XP_009401814.1	2402.9	0	XP_009401814.1 PREDICTED: ABC transporter G family member 36-like isoform X3 [Musa acuminata subsp. malaccensis] [Musa acuminata]	sp|Q0JLC5|AB36G_ORYSJ	2127.1	0	sp|Q0JLC5|AB36G_ORYSJ ABC transporter G family member 36 OS=Oryza sativa subsp. japonica OX=39947 GN=ABCG36 PE=2 SV=1	At1g15520	1989.2	0	KOG0065	Pleiotropic drug resistance proteins (PDR1-15), ABC superfamily	--	--	--	--	--
Isoform0000238	XP_009401814.1	2391.3	0	XP_009401814.1 PREDICTED: ABC transporter G family member 36-like isoform X3 [Musa acuminata subsp. malaccensis] [Musa acuminata]	sp|Q0JLC5|AB36G_ORYSJ	2127.8	0	sp|Q0JLC5|AB36G_ORYSJ ABC transporter G family member 36 OS=Oryza sativa subsp. japonica OX=39947 GN=ABCG36 PE=2 SV=1	At1g15520	1985.7	0	KOG0065	Pleiotropic drug resistance proteins (PDR1-15), ABC superfamily	--	--	--	--	--
Isoform0000239	THU56400.1	2144.8	0	THU56400.1 hypothetical protein C4D60_Mb11t16860 [Musa balbisiana]	sp|Q9LJD8|M3KE1_ARATH	1586.2	0	sp|Q9LJD8|M3KE1_ARATH MAP3K epsilon protein kinase 1 OS=Arabidopsis thaliana OX=3702 GN=M3KE1 PE=1 SV=1	At3g13530	1586.2	0	KOG0198	MEKK and related serine/threonine protein kinases	--	--	--	--	--
Isoform0000240	THU69642.1	2039.6	0	THU69642.1 hypothetical protein C4D60_Mb08t16550 [Musa balbisiana]	sp|Q9SIZ8|RKP_ARATH	1395.6	0	sp|Q9SIZ8|RKP_ARATH E3 ubiquitin-protein ligase RKP OS=Arabidopsis thaliana OX=3702 GN=RKP PE=2 SV=2	At2g22020	808.9	1.5e-233	KOG2242	Scaffold/matrix specific factor hnRNP-U/SAF-A, contains SPRY domain	K12169//KPC1; Kip1 ubiquitination-promoting complex protein 1 [EC:2.3.2.27]	0	2030.4	mus:103973458	--
Isoform0000241	XP_009384551.1	921.8	2.2e-265	XP_009384551.1 PREDICTED: early endosome antigen 1-like isoform X1 [Musa acuminata subsp. malaccensis] [Musa acuminata]	--	--	--	--	--	--	--	--	--	--	--	--	--	--
Isoform0000242	XP_009408523.1	1240.3	0	XP_009408523.1 PREDICTED: protein ETHYLENE-INSENSITIVE 2-like isoform X1 [Musa acuminata subsp. malaccensis] [Musa acuminata]	sp|Q0D8I9|EIN2_ORYSJ	782.7	7.7e-225	sp|Q0D8I9|EIN2_ORYSJ Protein ETHYLENE-INSENSITIVE 2 OS=Oryza sativa subsp. japonica OX=39947 GN=EIN2 PE=2 SV=1	At5g03280	578.6	3.3e-164	KOG1291	Mn2+ and Fe2+ transporters of the NRAMP family	--	--	--	--	--
Isoform0000243	RVW48419.1	1561.6	0	RVW48419.1 Retrovirus-related Pol polyprotein from transposon TNT 1-94 [Vitis vinifera]	sp|P10978|POLX_TOBAC	629.8	8.3e-179	sp|P10978|POLX_TOBAC Retrovirus-related Pol polyprotein from transposon TNT 1-94 OS=Nicotiana tabacum OX=4097 PE=2 SV=1	At3g29775	1075.5	0	KOG0017	FOG: Transposon-encoded proteins with TYA, reverse transcriptase, integrase domains in various combinations	K03006//RPB1; DNA-directed RNA polymerase II subunit RPB1 [EC:2.7.7.6]	0	1513	adu:107466525	ko03020//RNA polymerase//Transcription//Genetic Information Processing
Isoform0000244	XP_009410392.1	1842.4	0	XP_009410392.1 PREDICTED: paired amphipathic helix protein Sin3-like 4 isoform X2 [Musa acuminata subsp. malaccensis] [Musa acuminata]	sp|O04539|SNL4_ARATH	1089.7	0	sp|O04539|SNL4_ARATH Paired amphipathic helix protein Sin3-like 4 OS=Arabidopsis thaliana OX=3702 GN=SNL4 PE=3 SV=3	At1g70060	1066.2	5.2e-311	KOG4204	Histone deacetylase complex, SIN3 component	K11644//SIN3A; paired amphipathic helix protein Sin3a	0	1842.4	mus:103992425	--
Isoform0000245	TKY52976.1	2024.6	0	TKY52976.1 Ethylene-insensitive protein 2 [Spatholobus suberectus]	sp|Q9S814|EIN2_ARATH	1270.8	0	sp|Q9S814|EIN2_ARATH Ethylene-insensitive protein 2 OS=Arabidopsis thaliana OX=3702 GN=EIN2 PE=1 SV=1	At5g03280	1270.8	0	KOG1291	Mn2+ and Fe2+ transporters of the NRAMP family	K14513//EIN2; ethylene-insensitive protein 2	0	2021.1	gmx:100801190	;ko04016//MAPK signaling pathway - plant//Signal transduction//Environmental Information Processing
Isoform0000246	XP_009411853.1	1803.5	0	XP_009411853.1 PREDICTED: probable inactive ATP-dependent zinc metalloprotease FTSHI 5, chloroplastic [Musa acuminata subsp. malaccensis] [Musa acuminata]	sp|F4J3N2|FTSI5_ARATH	1349.3	0	sp|F4J3N2|FTSI5_ARATH Probable inactive ATP-dependent zinc metalloprotease FTSHI 5, chloroplastic OS=Arabidopsis thaliana OX=3702 GN=FTSHI5 PE=2 SV=1	At3g04340	1324.7	0	KOG0731	AAA+-type ATPase containing the peptidase M41 domain	--	--	--	--	--
Isoform0000247	XP_009410479.1	1998.4	0	XP_009410479.1 PREDICTED: putative phospholipid-transporting ATPase 9 isoform X1 [Musa acuminata subsp. malaccensis] [Musa acuminata]	sp|Q9SX33|ALA9_ARATH	1728.4	0	sp|Q9SX33|ALA9_ARATH Putative phospholipid-transporting ATPase 9 OS=Arabidopsis thaliana OX=3702 GN=ALA9 PE=3 SV=1	At1g68710	1728.4	0	KOG0206	P-type ATPase	--	--	--	--	--
Isoform0000248	XP_009383355.1	1173.7	0	XP_009383355.1 PREDICTED: sister chromatid cohesion 1 protein 4 isoform X1 [Musa acuminata subsp. malaccensis] [Musa acuminata]	sp|Q8W1Y0|SSC14_ARATH	423.3	1.1e-116	sp|Q8W1Y0|SSC14_ARATH Sister chromatid cohesion 1 protein 4 OS=Arabidopsis thaliana OX=3702 GN=SYN4 PE=2 SV=1	At5g16270	396.4	2.2e-109	KOG1213	Sister chromatid cohesion complex Cohesin, subunit RAD21/SCC1	K06670//SCC1; cohesin complex subunit SCC1	0	1173.7	mus:103971123	--
Isoform0000249	THU48599.1	515.8	3.8e-143	THU48599.1 hypothetical protein C4D60_Mb06t00700 [Musa balbisiana]	--	--	--	--	--	--	--	--	--	--	--	--	--	--
Isoform0000250	XP_009421229.1	260.4	2.9e-66	XP_009421229.1 PREDICTED: uncharacterized protein LOC104000817 [Musa acuminata subsp. malaccensis] [Musa acuminata]	--	--	--	--	--	--	--	--	--	--	--	--	--	--
Isoform0000251	XP_009408523.1	1476.1	0	XP_009408523.1 PREDICTED: protein ETHYLENE-INSENSITIVE 2-like isoform X1 [Musa acuminata subsp. malaccensis] [Musa acuminata]	sp|Q0D8I9|EIN2_ORYSJ	930.2	2.9e-269	sp|Q0D8I9|EIN2_ORYSJ Protein ETHYLENE-INSENSITIVE 2 OS=Oryza sativa subsp. japonica OX=39947 GN=EIN2 PE=2 SV=1	At5g03280	699.1	1.6e-200	KOG1291	Mn2+ and Fe2+ transporters of the NRAMP family	--	--	--	--	--
Isoform0000252	XP_009417715.1	2509.2	0	XP_009417715.1 PREDICTED: ABC transporter G family member 42-like [Musa acuminata subsp. malaccensis] [Musa acuminata]	sp|Q5Z9S8|AB42G_ORYSJ	2178.7	0	sp|Q5Z9S8|AB42G_ORYSJ ABC transporter G family member 42 OS=Oryza sativa subsp. japonica OX=39947 GN=ABCG42 PE=2 SV=1	At1g59870	2026.5	0	KOG0065	Pleiotropic drug resistance proteins (PDR1-15), ABC superfamily	--	--	--	--	--
Isoform0000253	THU56890.1	612.5	3e-172	THU56890.1 hypothetical protein C4D60_Mb11t21980 [Musa balbisiana]	--	--	--	--	--	--	--	--	--	--	--	--	--	--
Isoform0000254	XP_009381270.1	2218.4	0	XP_009381270.1 PREDICTED: ABC transporter C family member 3-like [Musa acuminata subsp. malaccensis] [Musa acuminata]	sp|Q9LK64|AB3C_ARATH	1756.9	0	sp|Q9LK64|AB3C_ARATH ABC transporter C family member 3 OS=Arabidopsis thaliana OX=3702 GN=ABCC3 PE=1 SV=1	At3g13080	1756.9	0	KOG0054	Multidrug resistance-associated protein/mitoxantrone resistance protein, ABC superfamily	K05666//ABCC2; ATP-binding cassette, subfamily C (CFTR/MRP), member 2	0	2030	pda:103708769	ko02010//ABC transporters//Membrane transport//Environmental Information Processing
Isoform0000255	XP_018677056.1	719.2	2.3e-204	XP_018677056.1 PREDICTED: uncharacterized protein LOC103973599 isoform X2 [Musa acuminata subsp. malaccensis] [Musa acuminata]	sp|Q75K81|C3H36_ORYSJ	79.7	3.2e-13	sp|Q75K81|C3H36_ORYSJ Zinc finger CCCH domain-containing protein 36 OS=Oryza sativa subsp. japonica OX=39947 GN=Os05g0497500 PE=4 SV=1	--	--	--	--	--	--	--	--	--	--
Isoform0000256	RWW09208.1	181.8	1.3e-42	RWW09208.1 hypothetical protein GW17_00027315 [Ensete ventricosum]	--	--	--	--	--	--	--	--	--	--	--	--	--	--
Isoform0000257	XP_018681472.1	1054.3	3e-305	XP_018681472.1 PREDICTED: kinesin-like calmodulin-binding protein homolog isoform X2 [Musa acuminata subsp. malaccensis] [Musa acuminata]	sp|Q7XPJ0|KN14I_ORYSJ	917.5	2e-265	sp|Q7XPJ0|KN14I_ORYSJ Kinesin-like protein KIN-14I OS=Oryza sativa subsp. japonica OX=39947 GN=KIN14I PE=2 SV=1	At5g65930_2	724.5	3.7e-208	KOG0239	Kinesin (KAR3 subfamily)	--	--	--	--	--
Isoform0000258	XP_009413417.1	1422.9	0	XP_009413417.1 PREDICTED: phosphatidylinositol 4-kinase beta 1 isoform X2 [Musa acuminata subsp. malaccensis] [Musa acuminata]	sp|Q9FMJ0|P4KB1_ARATH	1191.4	0	sp|Q9FMJ0|P4KB1_ARATH Phosphatidylinositol 4-kinase beta 1 OS=Arabidopsis thaliana OX=3702 GN=PI4KB1 PE=1 SV=1	At5g64070	1191.4	0	KOG0903	Phosphatidylinositol 4-kinase, involved in intracellular trafficking and secretion	K19801//PI4KB; phosphatidylinositol 4-kinase B [EC:2.7.1.67]	0	1422.9	mus:103994723	;ko04070//Phosphatidylinositol signaling system//Signal transduction//Environmental Information Processing
Isoform0000259	XP_009408450.1	2182.5	0	XP_009408450.1 PREDICTED: nuclear pore complex protein NUP155 [Musa acuminata subsp. malaccensis] [Musa acuminata]	sp|F4HXV6|NU155_ARATH	1695.2	0	sp|F4HXV6|NU155_ARATH Nuclear pore complex protein NUP155 OS=Arabidopsis thaliana OX=3702 GN=NUP155 PE=1 SV=1	At1g14850	1682.2	0	KOG1900	Nuclear pore complex, Nup155 component (D Nup154, sc Nup157/Nup170)	K14312//NUP155; nuclear pore complex protein Nup155	0	2182.5	mus:103990883	ko03013//RNA transport//Translation//Genetic Information Processing
Isoform0000260	XP_009401188.1	855.9	1.6e-245	XP_009401188.1 PREDICTED: uncharacterized protein LOC103985264 isoform X1 [Musa acuminata subsp. malaccensis] [Musa acuminata]	sp|Q99615|DNJC7_HUMAN	146	3.6e-33	sp|Q99615|DNJC7_HUMAN DnaJ homolog subfamily C member 7 OS=Homo sapiens OX=9606 GN=DNAJC7 PE=1 SV=2	At2g41520	332	5.3e-90	KOG0550	Molecular chaperone (DnaJ superfamily)	K09527//DNAJC7; DnaJ homolog subfamily C member 7	4.6e-246	855.9	mus:103985264	--
Isoform0000261	THU73715.1	2081.6	0	THU73715.1 hypothetical protein C4D60_Mb04t25800 [Musa balbisiana]	sp|F1QEB7|WDR11_DANRE	169.5	3e-40	sp|F1QEB7|WDR11_DANRE WD repeat-containing protein 11 OS=Danio rerio OX=7955 GN=wdr11 PE=2 SV=1	At3g33530	1390.2	0	KOG1912	WD40 repeat protein	--	--	--	--	--
Isoform0000262	XP_009401814.1	2416	0	XP_009401814.1 PREDICTED: ABC transporter G family member 36-like isoform X3 [Musa acuminata subsp. malaccensis] [Musa acuminata]	sp|Q0JLC5|AB36G_ORYSJ	2140.9	0	sp|Q0JLC5|AB36G_ORYSJ ABC transporter G family member 36 OS=Oryza sativa subsp. japonica OX=39947 GN=ABCG36 PE=2 SV=1	At1g15520	1992.6	0	KOG0065	Pleiotropic drug resistance proteins (PDR1-15), ABC superfamily	--	--	--	--	--
Isoform0000263	THU56736.1	1310.4	0	THU56736.1 hypothetical protein C4D60_Mb11t20340 [Musa balbisiana]	sp|O80386|CIP7_ARATH	217.2	1.3e-54	sp|O80386|CIP7_ARATH COP1-interacting protein 7 OS=Arabidopsis thaliana OX=3702 GN=CIP7 PE=1 SV=1	--	--	--	--	--	--	--	--	--	--
Isoform0000264	XP_009417061.1	1436	0	XP_009417061.1 PREDICTED: protein ETHYLENE-INSENSITIVE 2 isoform X1 [Musa acuminata subsp. malaccensis] [Musa acuminata]	sp|Q0D8I9|EIN2_ORYSJ	936.4	4e-271	sp|Q0D8I9|EIN2_ORYSJ Protein ETHYLENE-INSENSITIVE 2 OS=Oryza sativa subsp. japonica OX=39947 GN=EIN2 PE=2 SV=1	At5g03280	760.4	5.9e-219	KOG1291	Mn2+ and Fe2+ transporters of the NRAMP family	--	--	--	--	--
Isoform0000265	THU58137.1	1095.5	0	THU58137.1 hypothetical protein C4D60_Mb03t11010 [Musa balbisiana]	sp|Q7XPJ0|KN14I_ORYSJ	977.2	2.1e-283	sp|Q7XPJ0|KN14I_ORYSJ Kinesin-like protein KIN-14I OS=Oryza sativa subsp. japonica OX=39947 GN=KIN14I PE=2 SV=1	At5g65930_1	833.6	5.6e-241	KOG4229	Myosin VII, myosin IXB and related myosins	--	--	--	--	--
Isoform0000266	THU48599.1	570.1	1.7e-159	THU48599.1 hypothetical protein C4D60_Mb06t00700 [Musa balbisiana]	--	--	--	--	--	--	--	--	--	--	--	--	--	--
Isoform0000267	XP_009399047.1	902.9	1.1e-259	XP_009399047.1 PREDICTED: probable UDP-N-acetylglucosamine--peptide N-acetylglucosaminyltransferase SEC [Musa acuminata subsp. malaccensis] [Musa acuminata]	sp|Q9M8Y0|SEC_ARATH	808.1	1.7e-232	sp|Q9M8Y0|SEC_ARATH Probable UDP-N-acetylglucosamine--peptide N-acetylglucosaminyltransferase SEC OS=Arabidopsis thaliana OX=3702 GN=SEC PE=1 SV=1	At3g04240	808.1	2.5e-233	KOG4626	O-linked N-acetylglucosamine transferase OGT	K09667//OGT; protein O-GlcNAc transferase [EC:2.4.1.255]	3.3e-260	902.9	mus:103983538	ko00514//Other types of O-glycan biosynthesis//Glycan biosynthesis and metabolism//Metabolism
Isoform0000268	XP_009389613.1	1863.6	0	XP_009389613.1 PREDICTED: serine/threonine-protein kinase TIO isoform X2 [Musa acuminata subsp. malaccensis] [Musa acuminata]	sp|Q2QAV0|TIO_ARATH	1104.7	0	sp|Q2QAV0|TIO_ARATH Serine/threonine-protein kinase TIO OS=Arabidopsis thaliana OX=3702 GN=TIO PE=1 SV=1	At1g50230	471.5	5.6e-132	KOG0597	Serine-threonine protein kinase FUSED	--	--	--	--	--
Isoform0000269	XP_009413157.1	1280	0	XP_009413157.1 PREDICTED: dynamin-2A-like [Musa acuminata subsp. malaccensis] [Musa acuminata]	sp|Q9LQ55|DRP2B_ARATH	1020.4	2.2e-296	sp|Q9LQ55|DRP2B_ARATH Dynamin-2B OS=Arabidopsis thaliana OX=3702 GN=DRP2B PE=1 SV=2	At1g59610	1020.4	3.2e-297	KOG0446	Vacuolar sorting protein VPS1, dynamin, and related proteins	K01528//DNM1_3; dynamin 1/3 [EC:3.6.5.5]	0	1280	mus:103994516	ko04144//Endocytosis//Transport and catabolism//Cellular Processes
Isoform0000270	THU56736.1	1344.3	0	THU56736.1 hypothetical protein C4D60_Mb11t20340 [Musa balbisiana]	sp|O80386|CIP7_ARATH	211.8	5.3e-53	sp|O80386|CIP7_ARATH COP1-interacting protein 7 OS=Arabidopsis thaliana OX=3702 GN=CIP7 PE=1 SV=1	--	--	--	--	--	--	--	--	--	--
Isoform0000271	XP_009420230.1	1691.4	0	XP_009420230.1 PREDICTED: lysine-specific demethylase JMJ703-like [Musa acuminata subsp. malaccensis] [Musa acuminata]	sp|Q53WJ1|JM703_ORYSJ	1088.2	0	sp|Q53WJ1|JM703_ORYSJ Lysine-specific demethylase JMJ703 OS=Oryza sativa subsp. japonica OX=39947 GN=JMJ703 PE=1 SV=1	At1g08620	968	1.9e-281	KOG1246	DNA-binding protein jumonji/RBP2/SMCY, contains JmjC domain	K11446//KDM5; [histone H3]-trimethyl-L-lysine4 demethylase [EC:1.14.11.67]	0	1691.4	mus:103999994	--
Isoform0000272	XP_018679183.1	1179.9	0	XP_018679183.1 PREDICTED: alpha-glucan water dikinase, chloroplastic isoform X3 [Musa acuminata subsp. malaccensis] [Musa acuminata]	sp|Q8LPT9|GWD1_CITRE	1007.3	1.9e-292	sp|Q8LPT9|GWD1_CITRE Alpha-glucan water dikinase, chloroplastic OS=Citrus reticulata OX=85571 GN=R1 PE=2 SV=1	--	--	--	--	--	K08244//R1; alpha-glucan, water dikinase [EC:2.7.9.4]	0	1179.9	mus:103978280	--
Isoform0000273	XP_009394095.1	1394.4	0	XP_009394095.1 PREDICTED: uncharacterized protein LOC103979654 [Musa acuminata subsp. malaccensis] [Musa acuminata]	sp|Q3T8J9|GON4L_HUMAN	55.5	6.4e-06	sp|Q3T8J9|GON4L_HUMAN GON-4-like protein OS=Homo sapiens OX=9606 GN=GON4L PE=1 SV=1	--	--	--	--	--	--	--	--	--	--
Isoform0000274	XP_009401814.1	2416	0	XP_009401814.1 PREDICTED: ABC transporter G family member 36-like isoform X3 [Musa acuminata subsp. malaccensis] [Musa acuminata]	sp|Q0JLC5|AB36G_ORYSJ	2140.9	0	sp|Q0JLC5|AB36G_ORYSJ ABC transporter G family member 36 OS=Oryza sativa subsp. japonica OX=39947 GN=ABCG36 PE=2 SV=1	At1g15520	1992.6	0	KOG0065	Pleiotropic drug resistance proteins (PDR1-15), ABC superfamily	--	--	--	--	--
Isoform0000275	THU69877.1	815.5	2.3e-233	THU69877.1 hypothetical protein C4D60_Mb08t19060 [Musa balbisiana]	sp|Q9FMJ0|P4KB1_ARATH	603.6	6.3e-171	sp|Q9FMJ0|P4KB1_ARATH Phosphatidylinositol 4-kinase beta 1 OS=Arabidopsis thaliana OX=3702 GN=PI4KB1 PE=1 SV=1	At5g64070	603.6	9.4e-172	KOG0903	Phosphatidylinositol 4-kinase, involved in intracellular trafficking and secretion	K19801//PI4KB; phosphatidylinositol 4-kinase B [EC:2.7.1.67]	2e-233	813.9	mus:103994723	;ko04070//Phosphatidylinositol signaling system//Signal transduction//Environmental Information Processing
Isoform0000276	THU56890.1	565.8	3.2e-158	THU56890.1 hypothetical protein C4D60_Mb11t21980 [Musa balbisiana]	--	--	--	--	--	--	--	--	--	--	--	--	--	--
Isoform0000277	TKY49422.1	1941.4	0	TKY49422.1 Serine/threonine-protein kinase EDR1 [Spatholobus suberectus]	sp|Q9C9U5|SIS8_ARATH	194.1	1.1e-47	sp|Q9C9U5|SIS8_ARATH Probable serine/threonine-protein kinase SIS8 OS=Arabidopsis thaliana OX=3702 GN=SIS8 PE=1 SV=1	At1g16270_2	574.7	4.7e-163	KOG0192	Tyrosine kinase specific for activated (GTP-bound) p21cdc42Hs	--	--	--	--	--
Isoform0000278	THU47413.1	1935.6	0	THU47413.1 hypothetical protein C4D60_Mb09t15220 [Musa balbisiana]	sp|Q9FWX7|AB11B_ARATH	1505.7	0	sp|Q9FWX7|AB11B_ARATH ABC transporter B family member 11 OS=Arabidopsis thaliana OX=3702 GN=ABCB11 PE=2 SV=1	At1g02520	1505.7	0	KOG0055	Multidrug/pheromone exporter, ABC superfamily	K05658//ABCB1; ATP-binding cassette, subfamily B (MDR/TAP), member 1 [EC:7.6.2.2]	0	1933.7	mus:103998098	ko02010//ABC transporters//Membrane transport//Environmental Information Processing
Isoform0000279	XP_009408852.1	1052.7	8.6e-305	XP_009408852.1 PREDICTED: serine/threonine-protein kinase EDR1 isoform X1 [Musa acuminata subsp. malaccensis] [Musa acuminata]	sp|Q9C9U5|SIS8_ARATH	484.2	5.5e-135	sp|Q9C9U5|SIS8_ARATH Probable serine/threonine-protein kinase SIS8 OS=Arabidopsis thaliana OX=3702 GN=SIS8 PE=1 SV=1	At5g11850	588.6	3.1e-167	KOG0192	Tyrosine kinase specific for activated (GTP-bound) p21cdc42Hs	K04424//ZAK; sterile alpha motif and leucine zipper containing kinase AZK [EC:2.7.11.25]	2.6e-305	1052.7	mus:103991214	--
Isoform0000280	XP_009384055.1	2139.4	0	XP_009384055.1 PREDICTED: CLIP-associated protein [Musa acuminata subsp. malaccensis] [Musa acuminata]	sp|Q8RWY6|CLASP_ARATH	1657.5	0	sp|Q8RWY6|CLASP_ARATH CLIP-associated protein OS=Arabidopsis thaliana OX=3702 GN=CLASP PE=1 SV=1	At2g20190	338.6	5.6e-92	KOG2956	CLIP-associating protein	K16578//CLASP1_2; CLIP-associating protein 1/2	0	2139.4	mus:103971694	--
Isoform0000281	THU47722.1	1438.7	0	THU47722.1 hypothetical protein C4D60_Mb09t18630 [Musa balbisiana]	sp|Q94BR5|CHR28_ARATH	797.7	2.2e-229	sp|Q94BR5|CHR28_ARATH Helicase-like transcription factor CHR28 OS=Arabidopsis thaliana OX=3702 GN=CHR28 PE=1 SV=1	At1g61140	853.6	5e-247	KOG1001	Helicase-like transcription factor HLTF/DNA helicase RAD5, DEAD-box superfamily	--	--	--	--	--
Isoform0000282	XP_009408996.1	1703	0	XP_009408996.1 PREDICTED: probable serine/threonine protein kinase IREH1 [Musa acuminata subsp. malaccensis] [Musa acuminata]	sp|F4J6F6|IREH1_ARATH	1265	0	sp|F4J6F6|IREH1_ARATH Probable serine/threonine protein kinase IREH1 OS=Arabidopsis thaliana OX=3702 GN=IREH1 PE=1 SV=1	At3g17850	1196.4	0	KOG0606	Microtubule-associated serine/threonine kinase and related proteins	--	--	--	--	--
Isoform0000283	XP_009404432.1	1512.7	0	XP_009404432.1 PREDICTED: uncharacterized protein LOC103987763 [Musa acuminata subsp. malaccensis] [Musa acuminata]	--	--	--	--	--	--	--	--	--	--	--	--	--	--
Isoform0000284	XP_009417156.2	2137.5	0	XP_009417156.2 PREDICTED: uncharacterized protein LOC103997605 [Musa acuminata subsp. malaccensis] [Musa acuminata]	sp|Q9M0V3|DDB1A_ARATH	94.4	1.2e-17	sp|Q9M0V3|DDB1A_ARATH DNA damage-binding protein 1a OS=Arabidopsis thaliana OX=3702 GN=DDB1A PE=1 SV=1	At3g11960	1339.7	0	KOG1898	Splicing factor 3b, subunit 3	K12830//SF3B3; splicing factor 3B subunit 3	0	2137.5	mus:103997605	ko03040//Spliceosome//Transcription//Genetic Information Processing
Isoform0000285	XP_009414695.1	743.4	1.1e-211	XP_009414695.1 PREDICTED: LOW QUALITY PROTEIN: ATP-dependent RNA helicase-like protein DB10 [Musa acuminata subsp. malaccensis] [Musa acuminata]	sp|Q5VQL1|RH14_ORYSJ	639.4	1e-181	sp|Q5VQL1|RH14_ORYSJ DEAD-box ATP-dependent RNA helicase 14 OS=Oryza sativa subsp. japonica OX=39947 GN=Os01g0172200 PE=2 SV=1	At3g01540	619.4	1.6e-176	KOG0331	ATP-dependent RNA helicase	K12823//DDX5; ATP-dependent RNA helicase DDX5/DBP2 [EC:3.6.4.13]	3.3e-212	743.4	mus:103995739	ko03040//Spliceosome//Transcription//Genetic Information Processing
Isoform0000286	XP_009417907.1	521.5	6.8e-145	XP_009417907.1 PREDICTED: squamosa promoter-binding-like protein 9 isoform X1 [Musa acuminata subsp. malaccensis] [Musa acuminata]	sp|Q6I576|SPL9_ORYSJ	403.7	9.4e-111	sp|Q6I576|SPL9_ORYSJ Squamosa promoter-binding-like protein 9 OS=Oryza sativa subsp. japonica OX=39947 GN=SPL9 PE=2 SV=1	--	--	--	--	--	--	--	--	--	--
Isoform0000287	XP_009401814.1	2402.1	0	XP_009401814.1 PREDICTED: ABC transporter G family member 36-like isoform X3 [Musa acuminata subsp. malaccensis] [Musa acuminata]	sp|Q0JLC5|AB36G_ORYSJ	2135.1	0	sp|Q0JLC5|AB36G_ORYSJ ABC transporter G family member 36 OS=Oryza sativa subsp. japonica OX=39947 GN=ABCG36 PE=2 SV=1	At1g15520	1993	0	KOG0065	Pleiotropic drug resistance proteins (PDR1-15), ABC superfamily	--	--	--	--	--
Isoform0000288	XP_018684592.1	660.2	1.2e-186	XP_018684592.1 PREDICTED: auxilin-like protein 1 isoform X2 [Musa acuminata subsp. malaccensis] [Musa acuminata]	sp|Q9FWS1|AUL1_ARATH	216.1	2.8e-54	sp|Q9FWS1|AUL1_ARATH Auxilin-like protein 1 OS=Arabidopsis thaliana OX=3702 GN=AUL1 PE=2 SV=2	At1g75310	216.1	4.2e-55	KOG0431	Auxilin-like protein and related proteins containing DnaJ domain	--	--	--	--	--
Isoform0000289	XP_009392396.1	1244.2	0	XP_009392396.1 PREDICTED: helicase-like transcription factor CHR28 isoform X4 [Musa acuminata subsp. malaccensis] [Musa acuminata]	sp|Q94BR5|CHR28_ARATH	763.8	3.6e-219	sp|Q94BR5|CHR28_ARATH Helicase-like transcription factor CHR28 OS=Arabidopsis thaliana OX=3702 GN=CHR28 PE=1 SV=1	At1g61140	846.3	8.2e-245	KOG1001	Helicase-like transcription factor HLTF/DNA helicase RAD5, DEAD-box superfamily	--	--	--	--	--
Isoform0000290	THU53779.1	1274.6	0	THU53779.1 hypothetical protein C4D60_Mb10t18030 [Musa balbisiana]	--	--	--	--	At3g61690	560.8	6.9e-159	KOG1906	DNA polymerase sigma	--	--	--	--	--
Isoform0000291	XP_018673883.1	1461.8	0	XP_018673883.1 PREDICTED: nuclear-pore anchor [Musa acuminata subsp. malaccensis] [Musa acuminata]	sp|A4GSN8|NUA_ARATH	746.9	4.5e-214	sp|A4GSN8|NUA_ARATH Nuclear-pore anchor OS=Arabidopsis thaliana OX=3702 GN=NUA PE=1 SV=1	At1g79280	768.1	2.9e-221	KOG4674	Uncharacterized conserved coiled-coil protein	K09291//TPR; nucleoprotein TPR	0	1461.8	mus:103997930	ko03013//RNA transport//Translation//Genetic Information Processing
Isoform0000292	XP_009384953.1	1945.2	0	XP_009384953.1 PREDICTED: mediator of RNA polymerase II transcription subunit 33A-like [Musa acuminata subsp. malaccensis] [Musa acuminata]	sp|Q9LUG9|MD33A_ARATH	948.3	1e-274	sp|Q9LUG9|MD33A_ARATH Mediator of RNA polymerase II transcription subunit 33A OS=Arabidopsis thaliana OX=3702 GN=MED33A PE=1 SV=1	--	--	--	--	--	--	--	--	--	--
Isoform0000293	XP_009408523.1	1162.1	0	XP_009408523.1 PREDICTED: protein ETHYLENE-INSENSITIVE 2-like isoform X1 [Musa acuminata subsp. malaccensis] [Musa acuminata]	sp|Q0D8I9|EIN2_ORYSJ	704.9	2e-201	sp|Q0D8I9|EIN2_ORYSJ Protein ETHYLENE-INSENSITIVE 2 OS=Oryza sativa subsp. japonica OX=39947 GN=EIN2 PE=2 SV=1	At5g03280	517.3	8.8e-146	KOG1291	Mn2+ and Fe2+ transporters of the NRAMP family	--	--	--	--	--
Isoform0000294	XP_010933429.1	1574.3	0	XP_010933429.1 uncharacterized protein LOC105053825 isoform X2 [Elaeis guineensis]	--	--	--	--	At1g79190	999.2	7.6e-291	KOG4524	Uncharacterized conserved protein	K20403//TTI1; TELO2-interacting protein 1	0	1574.3	egu:105053825	--
Isoform0000295	--	--	--	--	sp|A2AJA7|AEGP_MOUSE	628.6	1.8e-178	sp|A2AJA7|AEGP_MOUSE Apical endosomal glycoprotein OS=Mus musculus OX=10090 GN=Mamdc4 PE=3 SV=1	--	--	--	--	--	--	--	--	--	--
Isoform0000296	XP_009381105.1	1878.6	0	XP_009381105.1 PREDICTED: probable serine/threonine protein kinase IREH1 [Musa acuminata subsp. malaccensis] [Musa acuminata]	sp|F4J6F6|IREH1_ARATH	1309.3	0	sp|F4J6F6|IREH1_ARATH Probable serine/threonine protein kinase IREH1 OS=Arabidopsis thaliana OX=3702 GN=IREH1 PE=1 SV=1	At3g17850	1241.5	0	KOG0606	Microtubule-associated serine/threonine kinase and related proteins	--	--	--	--	--
Isoform0000297	XP_009391799.1	803.5	8.8e-230	XP_009391799.1 PREDICTED: uncharacterized protein LOC103977876 [Musa acuminata subsp. malaccensis] [Musa acuminata]	--	--	--	--	--	--	--	--	--	--	--	--	--	--
Isoform0000298	XP_009414695.1	741.1	5.5e-211	XP_009414695.1 PREDICTED: LOW QUALITY PROTEIN: ATP-dependent RNA helicase-like protein DB10 [Musa acuminata subsp. malaccensis] [Musa acuminata]	sp|Q5VQL1|RH14_ORYSJ	638.6	1.7e-181	sp|Q5VQL1|RH14_ORYSJ DEAD-box ATP-dependent RNA helicase 14 OS=Oryza sativa subsp. japonica OX=39947 GN=Os01g0172200 PE=2 SV=1	At3g01540	618.2	3.7e-176	KOG0331	ATP-dependent RNA helicase	K12823//DDX5; ATP-dependent RNA helicase DDX5/DBP2 [EC:3.6.4.13]	1.6e-211	741.1	mus:103995739	ko03040//Spliceosome//Transcription//Genetic Information Processing
Isoform0000299	XP_018685381.1	2321.2	0	XP_018685381.1 PREDICTED: pleiotropic drug resistance protein 2-like [Musa acuminata subsp. malaccensis] [Musa acuminata]	sp|Q7PC84|AB39G_ARATH	1963.7	0	sp|Q7PC84|AB39G_ARATH ABC transporter G family member 39 OS=Arabidopsis thaliana OX=3702 GN=ABCG39 PE=3 SV=1	At2g36380	1952.2	0	KOG0065	Pleiotropic drug resistance proteins (PDR1-15), ABC superfamily	--	--	--	--	--
Isoform0000300	XP_018682118.1	1957.2	0	XP_018682118.1 PREDICTED: ABC transporter C family member 13 isoform X1 [Musa acuminata subsp. malaccensis] [Musa acuminata]	sp|Q9SKX0|AB13C_ARATH	1455.3	0	sp|Q9SKX0|AB13C_ARATH ABC transporter C family member 13 OS=Arabidopsis thaliana OX=3702 GN=ABCC13 PE=2 SV=3	At2g07680	1366.3	0	KOG0054	Multidrug resistance-associated protein/mitoxantrone resistance protein, ABC superfamily	K05674//ABCC10; ATP-binding cassette, subfamily C (CFTR/MRP), member 10	0	1957.2	mus:103985184	ko02010//ABC transporters//Membrane transport//Environmental Information Processing
Isoform0000301	THU70283.1	2243	0	THU70283.1 hypothetical protein C4D60_Mb08t23380 [Musa balbisiana]	sp|Q0KBC7|LTND_CUPNH	270	1.6e-70	sp|Q0KBC7|LTND_CUPNH L-threonate dehydrogenase OS=Cupriavidus necator (strain ATCC 17699 / H16 / DSM 428 / Stanier 337) OX=381666 GN=ltnD PE=1 SV=1	At1g18270_1	1466.4	0	KOG0409	Predicted dehydrogenase	--	--	--	--	--
Isoform0000302	XP_009410962.1	766.5	1.2e-218	XP_009410962.1 PREDICTED: uncharacterized protein LOC103992822 isoform X1 [Musa acuminata subsp. malaccensis] [Musa acuminata]	--	--	--	--	--	--	--	--	--	--	--	--	--	--
Isoform0000303	XP_009400322.1	714.5	5.5e-203	XP_009400322.1 PREDICTED: callose synthase 9 [Musa acuminata subsp. malaccensis] [Musa acuminata]	sp|Q9SFU6|CALS9_ARATH	529.6	1.1e-148	sp|Q9SFU6|CALS9_ARATH Callose synthase 9 OS=Arabidopsis thaliana OX=3702 GN=CALS9 PE=2 SV=2	At3g07160	517.3	8.7e-146	KOG0916	1,3-beta-glucan synthase/callose synthase catalytic subunit	K11000//CALS; callose synthase [EC:2.4.1.-]	1.6e-203	714.5	mus:103984533	--
Isoform0000304	XP_009397690.1	227.6	2e-56	XP_009397690.1 PREDICTED: glycine-rich RNA-binding protein RZ1C-like isoform X1 [Musa acuminata subsp. malaccensis] [Musa acuminata]	sp|Q8RWN5|RZ1C_ARATH	121.7	7.1e-26	sp|Q8RWN5|RZ1C_ARATH Glycine-rich RNA-binding protein RZ1C OS=Arabidopsis thaliana OX=3702 GN=RZ1C PE=1 SV=1	At5g04280	121.7	1.1e-26	KOG0118	FOG: RRM domain	K12885//RBMX; heterogeneous nuclear ribonucleoprotein G	6.1e-57	227.6	mus:103982483	ko03040//Spliceosome//Transcription//Genetic Information Processing
Isoform0000305	XP_009412605.1	1748	0	XP_009412605.1 PREDICTED: uncharacterized protein LOC103994061 [Musa acuminata subsp. malaccensis] [Musa acuminata]	--	--	--	--	--	--	--	--	--	--	--	--	--	--
Isoform0000306	THU69642.1	2021.5	0	THU69642.1 hypothetical protein C4D60_Mb08t16550 [Musa balbisiana]	sp|Q9SIZ8|RKP_ARATH	1396.7	0	sp|Q9SIZ8|RKP_ARATH E3 ubiquitin-protein ligase RKP OS=Arabidopsis thaliana OX=3702 GN=RKP PE=2 SV=2	At2g22020	808.9	1.4e-233	KOG2242	Scaffold/matrix specific factor hnRNP-U/SAF-A, contains SPRY domain	K12169//KPC1; Kip1 ubiquitination-promoting complex protein 1 [EC:2.3.2.27]	0	2017.3	mus:103973458	--
Isoform0000307	THU51524.1	1267.7	0	THU51524.1 hypothetical protein C4D60_Mb06t31940 [Musa balbisiana]	sp|Q0D8I9|EIN2_ORYSJ	838.2	1.5e-241	sp|Q0D8I9|EIN2_ORYSJ Protein ETHYLENE-INSENSITIVE 2 OS=Oryza sativa subsp. japonica OX=39947 GN=EIN2 PE=2 SV=1	At5g03280	630.9	5.4e-180	KOG1291	Mn2+ and Fe2+ transporters of the NRAMP family	--	--	--	--	--
Isoform0000308	XP_020107105.1	1589.7	0	XP_020107105.1 endoribonuclease Dicer homolog 2a isoform X2 [Ananas comosus]	sp|Q10HL3|DCL2A_ORYSJ	1326.6	0	sp|Q10HL3|DCL2A_ORYSJ Endoribonuclease Dicer homolog 2a OS=Oryza sativa subsp. japonica OX=39947 GN=DCL2A PE=2 SV=1	At3g03300	1111.7	0	KOG0701	dsRNA-specific nuclease Dicer and related ribonucleases	K11592//DICER1; endoribonuclease Dicer [EC:3.1.26.-]	0	1521.1	aof:109824208	--
Isoform0000309	XP_009398575.1	1785	0	XP_009398575.1 PREDICTED: regulator of nonsense transcripts 1 homolog isoform X2 [Musa acuminata subsp. malaccensis] [Musa acuminata]	sp|Q9FJR0|RENT1_ARATH	1622.1	0	sp|Q9FJR0|RENT1_ARATH Regulator of nonsense transcripts 1 homolog OS=Arabidopsis thaliana OX=3702 GN=UPF1 PE=1 SV=2	At5g47010	1607.8	0	KOG1802	RNA helicase nonsense mRNA reducing factor (pNORF1)	K14326//UPF1; regulator of nonsense transcripts 1 [EC:3.6.4.-]	0	1785	mus:103983130	;ko03015//mRNA surveillance pathway//Translation//Genetic Information Processing
Isoform0000310	XP_009414695.1	806.2	1.4e-230	XP_009414695.1 PREDICTED: LOW QUALITY PROTEIN: ATP-dependent RNA helicase-like protein DB10 [Musa acuminata subsp. malaccensis] [Musa acuminata]	sp|Q5VQL1|RH14_ORYSJ	652.5	1.2e-185	sp|Q5VQL1|RH14_ORYSJ DEAD-box ATP-dependent RNA helicase 14 OS=Oryza sativa subsp. japonica OX=39947 GN=Os01g0172200 PE=2 SV=1	At3g01540	619.8	1.3e-176	KOG0331	ATP-dependent RNA helicase	K12823//DDX5; ATP-dependent RNA helicase DDX5/DBP2 [EC:3.6.4.13]	4.2e-231	806.2	mus:103995739	ko03040//Spliceosome//Transcription//Genetic Information Processing
Isoform0000311	XP_018680891.1	1914.8	0	XP_018680891.1 PREDICTED: trafficking protein particle complex subunit 8 isoform X2 [Musa acuminata subsp. malaccensis] [Musa acuminata]	sp|Q9Y2L5|TPPC8_HUMAN	85.5	5.7e-15	sp|Q9Y2L5|TPPC8_HUMAN Trafficking protein particle complex subunit 8 OS=Homo sapiens OX=9606 GN=TRAPPC8 PE=1 SV=2	At5g16280	1184.1	0	KOG1938	Protein with predicted involvement in meiosis (GSG1)	K20305//TRAPPC8; trafficking protein particle complex subunit 8	0	1908.3	mus:103982260	--
Isoform0000312	XP_009414695.1	736.1	1.7e-209	XP_009414695.1 PREDICTED: LOW QUALITY PROTEIN: ATP-dependent RNA helicase-like protein DB10 [Musa acuminata subsp. malaccensis] [Musa acuminata]	sp|Q5VQL1|RH14_ORYSJ	639	1.3e-181	sp|Q5VQL1|RH14_ORYSJ DEAD-box ATP-dependent RNA helicase 14 OS=Oryza sativa subsp. japonica OX=39947 GN=Os01g0172200 PE=2 SV=1	At3g01540	616.3	1.4e-175	KOG0331	ATP-dependent RNA helicase	K12823//DDX5; ATP-dependent RNA helicase DDX5/DBP2 [EC:3.6.4.13]	5.2e-210	736.1	mus:103995739	ko03040//Spliceosome//Transcription//Genetic Information Processing
Isoform0000313	XP_009399047.1	902.9	1.1e-259	XP_009399047.1 PREDICTED: probable UDP-N-acetylglucosamine--peptide N-acetylglucosaminyltransferase SEC [Musa acuminata subsp. malaccensis] [Musa acuminata]	sp|Q9M8Y0|SEC_ARATH	808.1	1.6e-232	sp|Q9M8Y0|SEC_ARATH Probable UDP-N-acetylglucosamine--peptide N-acetylglucosaminyltransferase SEC OS=Arabidopsis thaliana OX=3702 GN=SEC PE=1 SV=1	At3g04240	808.1	2.5e-233	KOG4626	O-linked N-acetylglucosamine transferase OGT	K09667//OGT; protein O-GlcNAc transferase [EC:2.4.1.255]	3.2e-260	902.9	mus:103983538	ko00514//Other types of O-glycan biosynthesis//Glycan biosynthesis and metabolism//Metabolism
Isoform0000314	XP_009403923.1	1196.4	0	XP_009403923.1 PREDICTED: tRNA(adenine(34)) deaminase, chloroplastic-like [Musa acuminata subsp. malaccensis] [Musa acuminata]	sp|Q9S7I0|TADA_ARATH	322	3.6e-86	sp|Q9S7I0|TADA_ARATH tRNA(adenine(34)) deaminase, chloroplastic OS=Arabidopsis thaliana OX=3702 GN=TADA PE=1 SV=1	At1g68720_2	293.9	1.6e-78	KOG1018	Cytosine deaminase FCY1 and related enzymes	K11991//tadA; tRNA(adenine34) deaminase [EC:3.5.4.33]	0	1196.4	mus:103987363	--
Isoform0000315	XP_009398575.1	2171.4	0	XP_009398575.1 PREDICTED: regulator of nonsense transcripts 1 homolog isoform X2 [Musa acuminata subsp. malaccensis] [Musa acuminata]	sp|Q9FJR0|RENT1_ARATH	1852.8	0	sp|Q9FJR0|RENT1_ARATH Regulator of nonsense transcripts 1 homolog OS=Arabidopsis thaliana OX=3702 GN=UPF1 PE=1 SV=2	At5g47010	1811.2	0	KOG1802	RNA helicase nonsense mRNA reducing factor (pNORF1)	K14326//UPF1; regulator of nonsense transcripts 1 [EC:3.6.4.-]	0	2166.7	mus:103983130	;ko03015//mRNA surveillance pathway//Translation//Genetic Information Processing
Isoform0000316	XP_009404368.1	1267.3	0	XP_009404368.1 PREDICTED: uncharacterized protein LOC103987711 isoform X3 [Musa acuminata subsp. malaccensis] [Musa acuminata]	--	--	--	--	--	--	--	--	--	--	--	--	--	--
Isoform0000317	THU56400.1	2150.9	0	THU56400.1 hypothetical protein C4D60_Mb11t16860 [Musa balbisiana]	sp|Q9LJD8|M3KE1_ARATH	1590.5	0	sp|Q9LJD8|M3KE1_ARATH MAP3K epsilon protein kinase 1 OS=Arabidopsis thaliana OX=3702 GN=M3KE1 PE=1 SV=1	At3g13530	1590.5	0	KOG0198	MEKK and related serine/threonine protein kinases	--	--	--	--	--
Isoform0000318	XP_009381270.1	2220.3	0	XP_009381270.1 PREDICTED: ABC transporter C family member 3-like [Musa acuminata subsp. malaccensis] [Musa acuminata]	sp|Q9LK64|AB3C_ARATH	1762.3	0	sp|Q9LK64|AB3C_ARATH ABC transporter C family member 3 OS=Arabidopsis thaliana OX=3702 GN=ABCC3 PE=1 SV=1	At3g13080	1762.3	0	KOG0054	Multidrug resistance-associated protein/mitoxantrone resistance protein, ABC superfamily	K05666//ABCC2; ATP-binding cassette, subfamily C (CFTR/MRP), member 2	0	2037.3	pda:103708769	ko02010//ABC transporters//Membrane transport//Environmental Information Processing
Isoform0000319	XP_009391799.1	944.9	2.5e-272	XP_009391799.1 PREDICTED: uncharacterized protein LOC103977876 [Musa acuminata subsp. malaccensis] [Musa acuminata]	--	--	--	--	--	--	--	--	--	--	--	--	--	--
Isoform0000320	XP_009381105.1	1854	0	XP_009381105.1 PREDICTED: probable serine/threonine protein kinase IREH1 [Musa acuminata subsp. malaccensis] [Musa acuminata]	sp|F4J6F6|IREH1_ARATH	1298.5	0	sp|F4J6F6|IREH1_ARATH Probable serine/threonine protein kinase IREH1 OS=Arabidopsis thaliana OX=3702 GN=IREH1 PE=1 SV=1	At3g17850	1227.2	0	KOG0606	Microtubule-associated serine/threonine kinase and related proteins	--	--	--	--	--
Isoform0000321	XP_009398541.1	2087.8	0	XP_009398541.1 PREDICTED: CHD3-type chromatin-remodeling factor PICKLE [Musa acuminata subsp. malaccensis] [Musa acuminata]	sp|Q9S775|PKL_ARATH	1544.3	0	sp|Q9S775|PKL_ARATH CHD3-type chromatin-remodeling factor PICKLE OS=Arabidopsis thaliana OX=3702 GN=PKL PE=1 SV=1	At2g25170	1464.1	0	KOG0383	Predicted helicase	K11643//CHD4; chromodomain-helicase-DNA-binding protein 4 [EC:3.6.4.12]	0	1823.5	egu:105060208	--
Isoform0000322	THU56736.1	1382.5	0	THU56736.1 hypothetical protein C4D60_Mb11t20340 [Musa balbisiana]	sp|O80386|CIP7_ARATH	221.9	5e-56	sp|O80386|CIP7_ARATH COP1-interacting protein 7 OS=Arabidopsis thaliana OX=3702 GN=CIP7 PE=1 SV=1	--	--	--	--	--	--	--	--	--	--
Isoform0000323	XP_009396173.1	1492.2	0	XP_009396173.1 PREDICTED: uncharacterized protein LOC103981244 [Musa acuminata subsp. malaccensis] [Musa acuminata]	--	--	--	--	--	--	--	--	--	K18734//SMG8; protein SMG8	0	1492.2	mus:103981244	--
Isoform0000324	XP_009382063.1	1492.2	0	XP_009382063.1 PREDICTED: serine/threonine-protein kinase BCK1/SLK1/SSP31-like [Musa acuminata subsp. malaccensis] [Musa acuminata]	sp|Q9C9U5|SIS8_ARATH	201.1	9.2e-50	sp|Q9C9U5|SIS8_ARATH Probable serine/threonine-protein kinase SIS8 OS=Arabidopsis thaliana OX=3702 GN=SIS8 PE=1 SV=1	At1g16270_2	530.4	9.9e-150	KOG0192	Tyrosine kinase specific for activated (GTP-bound) p21cdc42Hs	--	--	--	--	--
Isoform0000325	XP_009389613.1	1863.6	0	XP_009389613.1 PREDICTED: serine/threonine-protein kinase TIO isoform X2 [Musa acuminata subsp. malaccensis] [Musa acuminata]	sp|Q2QAV0|TIO_ARATH	1101.3	0	sp|Q2QAV0|TIO_ARATH Serine/threonine-protein kinase TIO OS=Arabidopsis thaliana OX=3702 GN=TIO PE=1 SV=1	At1g50230	471.9	4.2e-132	KOG0597	Serine-threonine protein kinase FUSED	--	--	--	--	--
Isoform0000326	THU58064.1	952.2	1.6e-274	THU58064.1 hypothetical protein C4D60_Mb03t10250 [Musa balbisiana]	sp|Q9LTT8|VCS_ARATH	496.9	8.1e-139	sp|Q9LTT8|VCS_ARATH Enhancer of mRNA-decapping protein 4 OS=Arabidopsis thaliana OX=3702 GN=VCS PE=1 SV=1	At3g13300	475.7	2.9e-133	KOG1916	Nuclear protein, contains WD40 repeats	--	--	--	--	--
Isoform0000327	THU56400.1	2142.5	0	THU56400.1 hypothetical protein C4D60_Mb11t16860 [Musa balbisiana]	sp|Q9LJD8|M3KE1_ARATH	1585.5	0	sp|Q9LJD8|M3KE1_ARATH MAP3K epsilon protein kinase 1 OS=Arabidopsis thaliana OX=3702 GN=M3KE1 PE=1 SV=1	At3g13530	1585.5	0	KOG0198	MEKK and related serine/threonine protein kinases	--	--	--	--	--
Isoform0000328	XP_009389610.1	1307.7	0	XP_009389610.1 PREDICTED: serine/threonine-protein kinase TIO isoform X1 [Musa acuminata subsp. malaccensis] [Musa acuminata]	sp|Q2QAV0|TIO_ARATH	654.4	3e-186	sp|Q2QAV0|TIO_ARATH Serine/threonine-protein kinase TIO OS=Arabidopsis thaliana OX=3702 GN=TIO PE=1 SV=1	At1g50230	471.5	5.5e-132	KOG0597	Serine-threonine protein kinase FUSED	--	--	--	--	--
Isoform0000329	THU47731.1	1651.7	0	THU47731.1 hypothetical protein C4D60_Mb09t18720 [Musa balbisiana]	sp|A1A697|OHK5_ORYSJ	1260.7	0	sp|A1A697|OHK5_ORYSJ Probable histidine kinase 5 OS=Oryza sativa subsp. japonica OX=39947 GN=HK5 PE=2 SV=1	At5g35750	1123.6	0	KOG0519	Sensory transduction histidine kinase	K14489//AHK2_3_4; arabidopsis histidine kinase 2/3/4 (cytokinin receptor) [EC:2.7.13.3]	0	1576.2	mus:103973463	ko04075//Plant hormone signal transduction//Signal transduction//Environmental Information Processing
Isoform0000330	XP_009386639.1	1072.4	9.8e-311	XP_009386639.1 PREDICTED: pyruvate decarboxylase 1 [Musa acuminata subsp. malaccensis] [Musa acuminata]	sp|P51850|PDC1_PEA	995.7	5.4e-289	sp|P51850|PDC1_PEA Pyruvate decarboxylase 1 OS=Pisum sativum OX=3888 GN=PDC1 PE=2 SV=1	At4g33070	945.3	1.3e-274	KOG1184	Thiamine pyrophosphate-requiring enzyme	K01568//PDC; pyruvate decarboxylase [EC:4.1.1.1]	2.9e-311	1072.4	mus:103973721	;ko00010//Glycolysis / Gluconeogenesis//Carbohydrate metabolism//Metabolism
Isoform0000331	XP_009384429.1	1165.6	0	XP_009384429.1 PREDICTED: uncharacterized protein LOC103971981 [Musa acuminata subsp. malaccensis] [Musa acuminata]	sp|Q9LZA5|NMAT3_ARATH	719.9	5.8e-206	sp|Q9LZA5|NMAT3_ARATH Nuclear intron maturase 3, mitochondrial OS=Arabidopsis thaliana OX=3702 GN=NMAT3 PE=3 SV=2	At5g04050	667.5	5.2e-191	KOG1075	FOG: Reverse transcriptase	--	--	--	--	--
Isoform0000332	XP_009401814.1	2340.1	0	XP_009401814.1 PREDICTED: ABC transporter G family member 36-like isoform X3 [Musa acuminata subsp. malaccensis] [Musa acuminata]	sp|Q0JLC5|AB36G_ORYSJ	2130.1	0	sp|Q0JLC5|AB36G_ORYSJ ABC transporter G family member 36 OS=Oryza sativa subsp. japonica OX=39947 GN=ABCG36 PE=2 SV=1	At1g15520	1968.4	0	KOG0065	Pleiotropic drug resistance proteins (PDR1-15), ABC superfamily	--	--	--	--	--
Isoform0000333	THU56736.1	1325.8	0	THU56736.1 hypothetical protein C4D60_Mb11t20340 [Musa balbisiana]	sp|O80386|CIP7_ARATH	215.3	4.7e-54	sp|O80386|CIP7_ARATH COP1-interacting protein 7 OS=Arabidopsis thaliana OX=3702 GN=CIP7 PE=1 SV=1	--	--	--	--	--	--	--	--	--	--
Isoform0000334	THU56736.1	1384.4	0	THU56736.1 hypothetical protein C4D60_Mb11t20340 [Musa balbisiana]	sp|O80386|CIP7_ARATH	218	7.3e-55	sp|O80386|CIP7_ARATH COP1-interacting protein 7 OS=Arabidopsis thaliana OX=3702 GN=CIP7 PE=1 SV=1	--	--	--	--	--	--	--	--	--	--
Isoform0000335	XP_009404367.1	1580.1	0	XP_009404367.1 PREDICTED: uncharacterized protein LOC103987711 isoform X4 [Musa acuminata subsp. malaccensis] [Musa acuminata]	--	--	--	--	--	--	--	--	--	--	--	--	--	--
Isoform0000336	XP_009407304.1	475.3	5.5e-131	XP_009407304.1 PREDICTED: receptor-like serine/threonine-protein kinase ALE2 isoform X3 [Musa acuminata subsp. malaccensis] [Musa acuminata]	sp|Q8RWW0|ALE2_ARATH	271.9	4.2e-71	sp|Q8RWW0|ALE2_ARATH Receptor-like serine/threonine-protein kinase ALE2 OS=Arabidopsis thaliana OX=3702 GN=ALE2 PE=1 SV=1	At2g20300	271.9	6.2e-72	KOG1187	Serine/threonine protein kinase	--	--	--	--	--
Isoform0000337	XP_009405403.1	369.8	3.3e-99	XP_009405403.1 PREDICTED: golgin subfamily B member 1-like isoform X4 [Musa acuminata subsp. malaccensis] [Musa acuminata]	--	--	--	--	--	--	--	--	--	K20283//GOLGA4; golgin subfamily A member 4	1.2e-84	319.7	mus:103983707	--
Isoform0000338	XP_009397650.1	1941.4	0	XP_009397650.1 PREDICTED: protein TPR2-like [Musa acuminata subsp. malaccensis] [Musa acuminata]	sp|Q0J7U6|TPR2_ORYSJ	1865.9	0	sp|Q0J7U6|TPR2_ORYSJ Protein TOPLESS-RELATED PROTEIN 2 OS=Oryza sativa subsp. japonica OX=39947 GN=TPR2 PE=1 SV=1	At1g15750	1394	0	KOG0266	WD40 repeat-containing protein	--	--	--	--	--
Isoform0000339	XP_009411336.1	1106.3	0	XP_009411336.1 PREDICTED: FIP1[V]-like protein [Musa acuminata subsp. malaccensis] [Musa acuminata]	sp|F4KDH9|FIPS5_ARATH	215.7	3.6e-54	sp|F4KDH9|FIPS5_ARATH FIP1[V]-like protein OS=Arabidopsis thaliana OX=3702 GN=FIPS5 PE=1 SV=1	At5g58040	206.5	3.3e-52	KOG1049	Polyadenylation factor I complex, subunit FIP1	--	--	--	--	--
Isoform0000340	XP_009411336.1	1152.5	0	XP_009411336.1 PREDICTED: FIP1[V]-like protein [Musa acuminata subsp. malaccensis] [Musa acuminata]	sp|F4KDH9|FIPS5_ARATH	198.7	4.6e-49	sp|F4KDH9|FIPS5_ARATH FIP1[V]-like protein OS=Arabidopsis thaliana OX=3702 GN=FIPS5 PE=1 SV=1	At5g58040	189.1	5.4e-47	KOG1049	Polyadenylation factor I complex, subunit FIP1	--	--	--	--	--
Isoform0000341	THU68834.1	1870.1	0	THU68834.1 hypothetical protein C4D60_Mb08t08030 [Musa balbisiana]	sp|F4J3N2|FTSI5_ARATH	1398.3	0	sp|F4J3N2|FTSI5_ARATH Probable inactive ATP-dependent zinc metalloprotease FTSHI 5, chloroplastic OS=Arabidopsis thaliana OX=3702 GN=FTSHI5 PE=2 SV=1	At3g04340	1374	0	KOG0731	AAA+-type ATPase containing the peptidase M41 domain	--	--	--	--	--
Isoform0000342	XP_009408996.1	1826.2	0	XP_009408996.1 PREDICTED: probable serine/threonine protein kinase IREH1 [Musa acuminata subsp. malaccensis] [Musa acuminata]	sp|F4J6F6|IREH1_ARATH	1283.1	0	sp|F4J6F6|IREH1_ARATH Probable serine/threonine protein kinase IREH1 OS=Arabidopsis thaliana OX=3702 GN=IREH1 PE=1 SV=1	At3g17850	1215.7	0	KOG0606	Microtubule-associated serine/threonine kinase and related proteins	--	--	--	--	--
Isoform0000343	XP_009401814.1	2400.2	0	XP_009401814.1 PREDICTED: ABC transporter G family member 36-like isoform X3 [Musa acuminata subsp. malaccensis] [Musa acuminata]	sp|Q0JLC5|AB36G_ORYSJ	2136.3	0	sp|Q0JLC5|AB36G_ORYSJ ABC transporter G family member 36 OS=Oryza sativa subsp. japonica OX=39947 GN=ABCG36 PE=2 SV=1	At1g15520	1990.3	0	KOG0065	Pleiotropic drug resistance proteins (PDR1-15), ABC superfamily	--	--	--	--	--
Isoform0000344	XP_009383994.1	1130.2	0	XP_009383994.1 PREDICTED: translocase of chloroplast 120, chloroplastic-like [Musa acuminata subsp. malaccensis] [Musa acuminata]	sp|Q9SLF3|TC132_ARATH	906	5.7e-262	sp|Q9SLF3|TC132_ARATH Translocase of chloroplast 132, chloroplastic OS=Arabidopsis thaliana OX=3702 GN=TOC132 PE=1 SV=1	--	--	--	--	--	--	--	--	--	--
Isoform0000345	THU55627.1	2282.3	0	THU55627.1 hypothetical protein C4D60_Mb11t08560 [Musa balbisiana]	sp|F4IAT2|THOC2_ARATH	1786.9	0	sp|F4IAT2|THOC2_ARATH THO complex subunit 2 OS=Arabidopsis thaliana OX=3702 GN=THO2 PE=1 SV=1	At1g24706	1563.1	0	KOG1874	KEKE-like motif-containing transcription regulator (Rlr1)/suppressor of sin4	K12879//THOC2; THO complex subunit 2	0	2276.5	mus:103970792	;ko03013//RNA transport//Translation//Genetic Information Processing
Isoform0000346	XP_010937541.1	169.9	5e-39	XP_010937541.1 PRA1 family protein A1 [Elaeis guineensis]	sp|Q9LZM7|PR1A1_ARATH	143.3	2.3e-32	sp|Q9LZM7|PR1A1_ARATH PRA1 family protein A1 OS=Arabidopsis thaliana OX=3702 GN=PRA1A1 PE=2 SV=1	--	--	--	--	--	K20393//ARL6IP5; PRA1 family protein 3	1.5e-39	169.9	egu:105056885	--
Isoform0000347	THU70314.1	2026.5	0	THU70314.1 hypothetical protein C4D60_Mb08t23690 [Musa balbisiana]	sp|B9FS74|KN14L_ORYSJ	1609.3	0	sp|B9FS74|KN14L_ORYSJ Kinesin-like protein KIN-14L OS=Oryza sativa subsp. japonica OX=39947 GN=KIN14L PE=2 SV=1	At5g10470	1512.3	0	KOG0239	Kinesin (KAR3 subfamily)	--	--	--	--	--
Isoform0000348	XP_009382063.1	1511.9	0	XP_009382063.1 PREDICTED: serine/threonine-protein kinase BCK1/SLK1/SSP31-like [Musa acuminata subsp. malaccensis] [Musa acuminata]	sp|Q9C9U5|SIS8_ARATH	201.1	9.1e-50	sp|Q9C9U5|SIS8_ARATH Probable serine/threonine-protein kinase SIS8 OS=Arabidopsis thaliana OX=3702 GN=SIS8 PE=1 SV=1	At1g16270_2	530.4	9.9e-150	KOG0192	Tyrosine kinase specific for activated (GTP-bound) p21cdc42Hs	--	--	--	--	--
Isoform0000349	XP_027352148.1	2294.2	0	XP_027352148.1 ABC transporter B family member 1 [Abrus precatorius]	sp|Q9ZR72|AB1B_ARATH	2087.8	0	sp|Q9ZR72|AB1B_ARATH ABC transporter B family member 1 OS=Arabidopsis thaliana OX=3702 GN=ABCB1 PE=1 SV=1	At2g36910	2087.8	0	KOG0055	Multidrug/pheromone exporter, ABC superfamily	K05658//ABCB1; ATP-binding cassette, subfamily B (MDR/TAP), member 1 [EC:7.6.2.2]	0	2292.3	gmx:100814667	ko02010//ABC transporters//Membrane transport//Environmental Information Processing
Isoform0000350	XP_009391341.1	1640.6	0	XP_009391341.1 PREDICTED: uncharacterized protein LOC103977519 [Musa acuminata subsp. malaccensis] [Musa acuminata]	--	--	--	--	--	--	--	--	--	--	--	--	--	--
Isoform0000351	XP_018681472.1	1803.1	0	XP_018681472.1 PREDICTED: kinesin-like calmodulin-binding protein homolog isoform X2 [Musa acuminata subsp. malaccensis] [Musa acuminata]	sp|Q7XPJ0|KN14I_ORYSJ	1589.7	0	sp|Q7XPJ0|KN14I_ORYSJ Kinesin-like protein KIN-14I OS=Oryza sativa subsp. japonica OX=39947 GN=KIN14I PE=2 SV=1	At5g65930_1	768.1	2.8e-221	KOG4229	Myosin VII, myosin IXB and related myosins	--	--	--	--	--
Isoform0000352	YP_008854593.1	1546.6	0	YP_008854593.1 photosystem I P700 apoprotein A2 [Curcuma roscoeana]	sp|Q2L903|PSAB_GOSHI	1534.2	0	sp|Q2L903|PSAB_GOSHI Photosystem I P700 chlorophyll a apoprotein A2 OS=Gossypium hirsutum OX=3635 GN=psaB PE=3 SV=1	--	--	--	--	--	K02690//psaB; photosystem I P700 chlorophyll a apoprotein A2	0	1534.2	tcc:9978109	;ko00195//Photosynthesis//Energy metabolism//Metabolism
Isoform0000353	XP_009391341.1	1951.8	0	XP_009391341.1 PREDICTED: uncharacterized protein LOC103977519 [Musa acuminata subsp. malaccensis] [Musa acuminata]	--	--	--	--	--	--	--	--	--	--	--	--	--	--
Isoform0000354	XP_009392700.1	2327.7	0	XP_009392700.1 PREDICTED: ABC transporter B family member 20-like [Musa acuminata subsp. malaccensis] [Musa acuminata]	sp|Q9M3B9|AB20B_ARATH	2083.1	0	sp|Q9M3B9|AB20B_ARATH ABC transporter B family member 20 OS=Arabidopsis thaliana OX=3702 GN=ABCB20 PE=1 SV=1	At3g55320	2083.1	0	KOG0055	Multidrug/pheromone exporter, ABC superfamily	K05658//ABCB1; ATP-binding cassette, subfamily B (MDR/TAP), member 1 [EC:7.6.2.2]	0	2327.7	mus:103978586	ko02010//ABC transporters//Membrane transport//Environmental Information Processing
Isoform0000355	XP_009383994.1	1139	0	XP_009383994.1 PREDICTED: translocase of chloroplast 120, chloroplastic-like [Musa acuminata subsp. malaccensis] [Musa acuminata]	sp|Q9SLF3|TC132_ARATH	906	5.8e-262	sp|Q9SLF3|TC132_ARATH Translocase of chloroplast 132, chloroplastic OS=Arabidopsis thaliana OX=3702 GN=TOC132 PE=1 SV=1	--	--	--	--	--	--	--	--	--	--
Isoform0000356	XP_009407302.1	1129.4	0	XP_009407302.1 PREDICTED: uncharacterized protein LOC103990017 isoform X1 [Musa acuminata subsp. malaccensis] [Musa acuminata]	sp|Q8RWW0|ALE2_ARATH	546.6	8.9e-154	sp|Q8RWW0|ALE2_ARATH Receptor-like serine/threonine-protein kinase ALE2 OS=Arabidopsis thaliana OX=3702 GN=ALE2 PE=1 SV=1	At2g20300	436.8	1.5e-121	KOG1187	Serine/threonine protein kinase	--	--	--	--	--
Isoform0000357	THU61818.1	1150.6	0	THU61818.1 hypothetical protein C4D60_Mb07t27270 [Musa balbisiana]	sp|Q0D8I9|EIN2_ORYSJ	695.7	1.2e-198	sp|Q0D8I9|EIN2_ORYSJ Protein ETHYLENE-INSENSITIVE 2 OS=Oryza sativa subsp. japonica OX=39947 GN=EIN2 PE=2 SV=1	At5g03280	525.4	3.2e-148	KOG1291	Mn2+ and Fe2+ transporters of the NRAMP family	--	--	--	--	--
Isoform0000358	THU51279.1	1234.2	0	THU51279.1 hypothetical protein C4D60_Mb06t29310 [Musa balbisiana]	--	--	--	--	--	--	--	--	--	--	--	--	--	--
Isoform0000359	XP_009397271.1	810.4	7.2e-232	XP_009397271.1 PREDICTED: uncharacterized protein LOC103982163 [Musa acuminata subsp. malaccensis] [Musa acuminata]	--	--	--	--	--	--	--	--	--	--	--	--	--	--
Isoform0000360	XP_009398575.1	2214.1	0	XP_009398575.1 PREDICTED: regulator of nonsense transcripts 1 homolog isoform X2 [Musa acuminata subsp. malaccensis] [Musa acuminata]	sp|Q9FJR0|RENT1_ARATH	1879	0	sp|Q9FJR0|RENT1_ARATH Regulator of nonsense transcripts 1 homolog OS=Arabidopsis thaliana OX=3702 GN=UPF1 PE=1 SV=2	At5g47010	1839.7	0	KOG1802	RNA helicase nonsense mRNA reducing factor (pNORF1)	K14326//UPF1; regulator of nonsense transcripts 1 [EC:3.6.4.-]	0	2209.5	mus:103983130	;ko03015//mRNA surveillance pathway//Translation//Genetic Information Processing
Isoform0000361	THU70283.1	901	4e-259	THU70283.1 hypothetical protein C4D60_Mb08t23380 [Musa balbisiana]	sp|Q0KBC7|LTND_CUPNH	221.9	4.9e-56	sp|Q0KBC7|LTND_CUPNH L-threonate dehydrogenase OS=Cupriavidus necator (strain ATCC 17699 / H16 / DSM 428 / Stanier 337) OX=381666 GN=ltnD PE=1 SV=1	At1g18270_1	766.9	6.1e-221	KOG0409	Predicted dehydrogenase	--	--	--	--	--
Isoform0000362	THU65115.1	296.6	3.5e-77	THU65115.1 hypothetical protein C4D60_Mb05t00250 [Musa balbisiana]	--	--	--	--	--	--	--	--	--	K20283//GOLGA4; golgin subfamily A member 4	5.3e-66	257.7	mus:103983707	--
Isoform0000363	XP_009396617.1	526.2	2.7e-146	XP_009396617.1 PREDICTED: uncharacterized protein LOC103981590 [Musa acuminata subsp. malaccensis] [Musa acuminata]	sp|O48716|JGB_ARATH	365.9	2.1e-99	sp|O48716|JGB_ARATH Protein JINGUBANG OS=Arabidopsis thaliana OX=3702 GN=JGB PE=1 SV=1	At2g26490	365.9	3.2e-100	KOG4155	FOG: WD40 repeat	--	--	--	--	--
Isoform0000364	XP_009406771.1	1985.3	0	XP_009406771.1 PREDICTED: myosin-1-like [Musa acuminata subsp. malaccensis] [Musa acuminata]	sp|F4I507|MYO3_ARATH	1494.2	0	sp|F4I507|MYO3_ARATH Myosin-3 OS=Arabidopsis thaliana OX=3702 GN=VIII-A PE=2 SV=1	At3g19960	1477.2	0	KOG0160	Myosin class V heavy chain	K10357//MYO5; myosin V	0	1758.8	mus:103975848	--
Isoform0000365	XP_009396617.1	528.1	7.1e-147	XP_009396617.1 PREDICTED: uncharacterized protein LOC103981590 [Musa acuminata subsp. malaccensis] [Musa acuminata]	sp|O48716|JGB_ARATH	363.6	1e-98	sp|O48716|JGB_ARATH Protein JINGUBANG OS=Arabidopsis thaliana OX=3702 GN=JGB PE=1 SV=1	At2g26490	363.6	1.6e-99	KOG4155	FOG: WD40 repeat	--	--	--	--	--
Isoform0000366	XP_009403923.1	1183.7	0	XP_009403923.1 PREDICTED: tRNA(adenine(34)) deaminase, chloroplastic-like [Musa acuminata subsp. malaccensis] [Musa acuminata]	sp|Q9S7I0|TADA_ARATH	308.1	5.3e-82	sp|Q9S7I0|TADA_ARATH tRNA(adenine(34)) deaminase, chloroplastic OS=Arabidopsis thaliana OX=3702 GN=TADA PE=1 SV=1	At1g68720_2	285	7.2e-76	KOG1018	Cytosine deaminase FCY1 and related enzymes	K11991//tadA; tRNA(adenine34) deaminase [EC:3.5.4.33]	0	1183.7	mus:103987363	--
Isoform0000367	THU56508.1	848.6	2.4e-243	THU56508.1 hypothetical protein C4D60_Mb11t17970 [Musa balbisiana]	sp|F4I171|MD15A_ARATH	473.8	7.3e-132	sp|F4I171|MD15A_ARATH Mediator of RNA polymerase II transcription subunit 15a OS=Arabidopsis thaliana OX=3702 GN=MED15A PE=1 SV=1	--	--	--	--	--	K14972//PAXIP1; PAX-interacting protein 1	3.5e-238	829.7	mus:103971946	--
Isoform0000368	RRT79750.1	93.6	4.5e-16	RRT79750.1 hypothetical protein B296_00014219 [Ensete ventricosum]	--	--	--	--	--	--	--	--	--	K00924//E2.7.1.-; kinase [EC:2.7.1.-]	5.3e-13	81.6	mus:103995817	--
Isoform0000369	XP_027340141.1	1791.9	0	XP_027340141.1 histidine kinase 3 isoform X1 [Abrus precatorius]	sp|Q9C5U1|AHK3_ARATH	1402.1	0	sp|Q9C5U1|AHK3_ARATH Histidine kinase 3 OS=Arabidopsis thaliana OX=3702 GN=AHK3 PE=1 SV=1	At1g27320	1349.3	0	KOG0519	Sensory transduction histidine kinase	K14489//AHK2_3_4; arabidopsis histidine kinase 2/3/4 (cytokinin receptor) [EC:2.7.13.3]	0	1784.2	var:108343363	ko04075//Plant hormone signal transduction//Signal transduction//Environmental Information Processing
Isoform0000370	XP_009413417.1	1429.5	0	XP_009413417.1 PREDICTED: phosphatidylinositol 4-kinase beta 1 isoform X2 [Musa acuminata subsp. malaccensis] [Musa acuminata]	sp|Q9FMJ0|P4KB1_ARATH	1193.7	0	sp|Q9FMJ0|P4KB1_ARATH Phosphatidylinositol 4-kinase beta 1 OS=Arabidopsis thaliana OX=3702 GN=PI4KB1 PE=1 SV=1	At5g64070	1193.7	0	KOG0903	Phosphatidylinositol 4-kinase, involved in intracellular trafficking and secretion	K19801//PI4KB; phosphatidylinositol 4-kinase B [EC:2.7.1.67]	0	1429.5	mus:103994723	;ko04070//Phosphatidylinositol signaling system//Signal transduction//Environmental Information Processing
Isoform0000371	XP_009392883.1	620.5	1e-174	XP_009392883.1 PREDICTED: ATPase ASNA1 homolog [Musa acuminata subsp. malaccensis] [Musa acuminata]	sp|Q16MG9|ASNA_AEDAE	370.2	1.1e-100	sp|Q16MG9|ASNA_AEDAE ATPase ASNA1 homolog OS=Aedes aegypti OX=7159 GN=AAEL011136 PE=3 SV=1	At1g01910	488.8	3.2e-137	KOG2825	Putative arsenite-translocating ATPase	K01551//arsA; arsenite/tail-anchored protein-transporting ATPase [EC:7.3.2.7 7.3.-.-]	3.1e-175	620.5	mus:103978712	--
Isoform0000372	XP_009406771.1	1988.8	0	XP_009406771.1 PREDICTED: myosin-1-like [Musa acuminata subsp. malaccensis] [Musa acuminata]	sp|F4I507|MYO3_ARATH	1496.1	0	sp|F4I507|MYO3_ARATH Myosin-3 OS=Arabidopsis thaliana OX=3702 GN=VIII-A PE=2 SV=1	At3g19960	1483.8	0	KOG0160	Myosin class V heavy chain	K10357//MYO5; myosin V	0	1764.6	mus:103975848	--
Isoform0000373	THU56736.1	1371.3	0	THU56736.1 hypothetical protein C4D60_Mb11t20340 [Musa balbisiana]	sp|O80386|CIP7_ARATH	214.9	6e-54	sp|O80386|CIP7_ARATH COP1-interacting protein 7 OS=Arabidopsis thaliana OX=3702 GN=CIP7 PE=1 SV=1	--	--	--	--	--	--	--	--	--	--
Isoform0000374	XP_009414695.1	806.2	1.4e-230	XP_009414695.1 PREDICTED: LOW QUALITY PROTEIN: ATP-dependent RNA helicase-like protein DB10 [Musa acuminata subsp. malaccensis] [Musa acuminata]	sp|Q5VQL1|RH14_ORYSJ	652.5	1.1e-185	sp|Q5VQL1|RH14_ORYSJ DEAD-box ATP-dependent RNA helicase 14 OS=Oryza sativa subsp. japonica OX=39947 GN=Os01g0172200 PE=2 SV=1	At3g01540	619.8	1.2e-176	KOG0331	ATP-dependent RNA helicase	K12823//DDX5; ATP-dependent RNA helicase DDX5/DBP2 [EC:3.6.4.13]	4.1e-231	806.2	mus:103995739	ko03040//Spliceosome//Transcription//Genetic Information Processing
Isoform0000375	XP_009405403.1	394.8	9.5e-107	XP_009405403.1 PREDICTED: golgin subfamily B member 1-like isoform X4 [Musa acuminata subsp. malaccensis] [Musa acuminata]	--	--	--	--	--	--	--	--	--	K20283//GOLGA4; golgin subfamily A member 4	4.4e-92	344.4	mus:103983707	--
Isoform0000376	XP_009401512.1	1411	0	XP_009401512.1 PREDICTED: squamosa promoter-binding-like protein 15 [Musa acuminata subsp. malaccensis] [Musa acuminata]	sp|A2YX04|SPL15_ORYSI	887.1	2.7e-256	sp|A2YX04|SPL15_ORYSI Squamosa promoter-binding-like protein 15 OS=Oryza sativa subsp. indica OX=39946 GN=SPL15 PE=2 SV=1	--	--	--	--	--	--	--	--	--	--
Isoform0000377	XP_009386925.1	1266.5	0	XP_009386925.1 PREDICTED: phospholipid-transporting ATPase 1 [Musa acuminata subsp. malaccensis] [Musa acuminata]	sp|P98204|ALA1_ARATH	788.1	1.7e-226	sp|P98204|ALA1_ARATH Phospholipid-transporting ATPase 1 OS=Arabidopsis thaliana OX=3702 GN=ALA1 PE=2 SV=1	SPBC887.12	479.9	1.5e-134	KOG0206	P-type ATPase	K14802//DRS2; phospholipid-transporting ATPase [EC:7.6.2.1]	0	1266.5	mus:103973949	--
Isoform0000378	THU51279.1	1236.9	0	THU51279.1 hypothetical protein C4D60_Mb06t29310 [Musa balbisiana]	--	--	--	--	--	--	--	--	--	--	--	--	--	--
Isoform0000379	THU56508.1	812.4	1.9e-232	THU56508.1 hypothetical protein C4D60_Mb11t17970 [Musa balbisiana]	sp|F4I171|MD15A_ARATH	461.8	2.8e-128	sp|F4I171|MD15A_ARATH Mediator of RNA polymerase II transcription subunit 15a OS=Arabidopsis thaliana OX=3702 GN=MED15A PE=1 SV=1	--	--	--	--	--	K14972//PAXIP1; PAX-interacting protein 1	1.3e-221	774.6	mus:103993402	--
Isoform0000380	THU50066.1	1721.1	0	THU50066.1 hypothetical protein C4D60_Mb06t16160 [Musa balbisiana]	sp|Q80X82|SYMPK_MOUSE	305.8	2.6e-81	sp|Q80X82|SYMPK_MOUSE Symplekin OS=Mus musculus OX=10090 GN=Sympk PE=1 SV=2	At5g01400	1000	4.4e-291	KOG1895	mRNA cleavage and polyadenylation factor II complex, subunit PTA1	K06100//SYMPK; symplekin	0	1712.2	mus:103987912	ko03015//mRNA surveillance pathway//Translation//Genetic Information Processing
Isoform0000381	THU53031.1	1995.3	0	THU53031.1 hypothetical protein C4D60_Mb10t10150 [Musa balbisiana]	sp|Q9SX33|ALA9_ARATH	1701	0	sp|Q9SX33|ALA9_ARATH Putative phospholipid-transporting ATPase 9 OS=Arabidopsis thaliana OX=3702 GN=ALA9 PE=3 SV=1	At1g68710	1701	0	KOG0206	P-type ATPase	--	--	--	--	--
Isoform0000382	RZR84271.1	880.2	7.4e-253	RZR84271.1 hypothetical protein BHM03_00011055 [Ensete ventricosum]	sp|Q7XA42|RGA1_SOLBU	206.1	2.8e-51	sp|Q7XA42|RGA1_SOLBU Putative disease resistance protein RGA1 OS=Solanum bulbocastanum OX=147425 GN=RGA1 PE=2 SV=2	At1g59124	157.1	2.3e-37	KOG4658	Apoptotic ATPase	--	--	--	--	--
Isoform0000383	XP_009396182.1	2191.4	0	XP_009396182.1 PREDICTED: ABC transporter B family member 1 [Musa acuminata subsp. malaccensis] [Musa acuminata]	sp|Q9ZR72|AB1B_ARATH	1877.4	0	sp|Q9ZR72|AB1B_ARATH ABC transporter B family member 1 OS=Arabidopsis thaliana OX=3702 GN=ABCB1 PE=1 SV=1	At2g36910	1877.4	0	KOG0055	Multidrug/pheromone exporter, ABC superfamily	K05658//ABCB1; ATP-binding cassette, subfamily B (MDR/TAP), member 1 [EC:7.6.2.2]	0	2191.4	mus:103981250	ko02010//ABC transporters//Membrane transport//Environmental Information Processing
Isoform0000384	XP_009404368.1	1624.4	0	XP_009404368.1 PREDICTED: uncharacterized protein LOC103987711 isoform X3 [Musa acuminata subsp. malaccensis] [Musa acuminata]	--	--	--	--	--	--	--	--	--	--	--	--	--	--
Isoform0000385	XP_009417086.1	2161.3	0	XP_009417086.1 PREDICTED: indole-3-acetaldehyde oxidase-like [Musa acuminata subsp. malaccensis] [Musa acuminata]	sp|O23887|ALDO1_MAIZE	1735.3	0	sp|O23887|ALDO1_MAIZE Indole-3-acetaldehyde oxidase OS=Zea mays OX=4577 GN=AO1 PE=1 SV=1	At5g20960	1510	0	KOG0430	Xanthine dehydrogenase	K09842//AAO3; abscisic-aldehyde oxidase [EC:1.2.3.14]	0	2161.3	mus:103997553	;ko00906//Carotenoid biosynthesis//Metabolism of terpenoids and polyketides//Metabolism
Isoform0000386	XP_018673883.1	1439.1	0	XP_018673883.1 PREDICTED: nuclear-pore anchor [Musa acuminata subsp. malaccensis] [Musa acuminata]	sp|A4GSN8|NUA_ARATH	741.1	2.4e-212	sp|A4GSN8|NUA_ARATH Nuclear-pore anchor OS=Arabidopsis thaliana OX=3702 GN=NUA PE=1 SV=1	At1g79280	762.7	1.2e-219	KOG4674	Uncharacterized conserved coiled-coil protein	K09291//TPR; nucleoprotein TPR	0	1439.1	mus:103997930	ko03013//RNA transport//Translation//Genetic Information Processing
Isoform0000387	XP_009401512.1	1420.2	0	XP_009401512.1 PREDICTED: squamosa promoter-binding-like protein 15 [Musa acuminata subsp. malaccensis] [Musa acuminata]	sp|A2YX04|SPL15_ORYSI	891	1.9e-257	sp|A2YX04|SPL15_ORYSI Squamosa promoter-binding-like protein 15 OS=Oryza sativa subsp. indica OX=39946 GN=SPL15 PE=2 SV=1	--	--	--	--	--	--	--	--	--	--
Isoform0000388	XP_027339790.1	1109.7	0	XP_027339790.1 mediator of RNA polymerase II transcription subunit 15a isoform X2 [Abrus precatorius]	sp|F4I171|MD15A_ARATH	589.7	9e-167	sp|F4I171|MD15A_ARATH Mediator of RNA polymerase II transcription subunit 15a OS=Arabidopsis thaliana OX=3702 GN=MED15A PE=1 SV=1	--	--	--	--	--	K14972//PAXIP1; PAX-interacting protein 1	0	1098.6	gmx:100783762	--
Isoform0000389	XP_009384010.1	1581.6	0	XP_009384010.1 PREDICTED: uncharacterized protein LOC103971660 isoform X1 [Musa acuminata subsp. malaccensis] [Musa acuminata]	sp|Q9C9U5|SIS8_ARATH	198.7	4.5e-49	sp|Q9C9U5|SIS8_ARATH Probable serine/threonine-protein kinase SIS8 OS=Arabidopsis thaliana OX=3702 GN=SIS8 PE=1 SV=1	At1g16270_2	523.5	1.2e-147	KOG0192	Tyrosine kinase specific for activated (GTP-bound) p21cdc42Hs	--	--	--	--	--
Isoform0000390	XP_009407423.1	545.4	4.3e-152	XP_009407423.1 PREDICTED: putative disease resistance protein RGA3 [Musa acuminata subsp. malaccensis] [Musa acuminata]	sp|Q7XA42|RGA1_SOLBU	336.3	1.8e-90	sp|Q7XA42|RGA1_SOLBU Putative disease resistance protein RGA1 OS=Solanum bulbocastanum OX=147425 GN=RGA1 PE=2 SV=2	At3g14470	292	5.8e-78	KOG4658	Apoptotic ATPase	--	--	--	--	--
Isoform0000391	THU50438.1	415.6	5.1e-113	THU50438.1 hypothetical protein C4D60_Mb06t20230 [Musa balbisiana]	--	--	--	--	--	--	--	--	--	K20283//GOLGA4; golgin subfamily A member 4	4.1e-90	337.8	mus:103983707	--
Isoform0000392	RWW31335.1	1451.8	0	RWW31335.1 hypothetical protein GW17_00004037 [Ensete ventricosum]	sp|Q6P4R8|NFRKB_HUMAN	165.6	4.2e-39	sp|Q6P4R8|NFRKB_HUMAN Nuclear factor related to kappa-B-binding protein OS=Homo sapiens OX=9606 GN=NFRKB PE=1 SV=2	At3g45830	751.9	2.1e-216	KOG1927	R-kappa-B and related transcription factors	K11671//NFRKB; nuclear factor related to kappa-B-binding protein	0	1438.3	mus:103974356	--
Isoform0000393	XP_009387414.1	1372.5	0	XP_009387414.1 PREDICTED: phosphoinositide phosphatase SAC1 [Musa acuminata subsp. malaccensis] [Musa acuminata]	sp|Q7XZU3|SAC1_ARATH	1083.2	0	sp|Q7XZU3|SAC1_ARATH Phosphoinositide phosphatase SAC1 OS=Arabidopsis thaliana OX=3702 GN=SAC1 PE=1 SV=1	At1g22620	1071.2	1.6e-312	KOG1888	Putative phosphoinositide phosphatase	K22913//FIG4; phosphatidylinositol 3,5-bisphosphate 5-phosphatase [EC:3.1.3.-]	0	1372.5	mus:103974335	;ko00562//Inositol phosphate metabolism//Carbohydrate metabolism//Metabolism
Isoform0000394	XP_009391341.1	1938.7	0	XP_009391341.1 PREDICTED: uncharacterized protein LOC103977519 [Musa acuminata subsp. malaccensis] [Musa acuminata]	--	--	--	--	--	--	--	--	--	--	--	--	--	--
Isoform0000395	XP_009413590.1	801.6	3.3e-229	XP_009413590.1 PREDICTED: protein strawberry notch isoform X2 [Musa acuminata subsp. malaccensis] [Musa acuminata]	sp|F4IF36|FGT1_ARATH	523.9	6e-147	sp|F4IF36|FGT1_ARATH Protein FORGETTER 1 OS=Arabidopsis thaliana OX=3702 GN=FGT1 PE=1 SV=1	At1g79350	503.1	1.6e-141	KOG1513	Nuclear helicase MOP-3/SNO (DEAD-box superfamily)	--	--	--	--	--
Isoform0000396	XP_009382963.1	1276.2	0	XP_009382963.1 PREDICTED: uncharacterized protein LOC103970773 [Musa acuminata subsp. malaccensis] [Musa acuminata]	sp|F4IDB2|PHL_ARATH	522.7	1.4e-146	sp|F4IDB2|PHL_ARATH Protein PHYTOCHROME-DEPENDENT LATE-FLOWERING OS=Arabidopsis thaliana OX=3702 GN=PHL PE=1 SV=1	--	--	--	--	--	--	--	--	--	--
Isoform0000397	XP_009420230.1	1691.8	0	XP_009420230.1 PREDICTED: lysine-specific demethylase JMJ703-like [Musa acuminata subsp. malaccensis] [Musa acuminata]	sp|Q53WJ1|JM703_ORYSJ	1082	0	sp|Q53WJ1|JM703_ORYSJ Lysine-specific demethylase JMJ703 OS=Oryza sativa subsp. japonica OX=39947 GN=JMJ703 PE=1 SV=1	At1g08620	971.5	1.7e-282	KOG1246	DNA-binding protein jumonji/RBP2/SMCY, contains JmjC domain	K11446//KDM5; [histone H3]-trimethyl-L-lysine4 demethylase [EC:1.14.11.67]	0	1691.8	mus:103999994	--
Isoform0000398	THU68421.1	817	7.6e-234	THU68421.1 hypothetical protein C4D60_Mb08t03720 [Musa balbisiana]	sp|Q94A41|AMY3_ARATH	577.4	4.6e-163	sp|Q94A41|AMY3_ARATH Alpha-amylase 3, chloroplastic OS=Arabidopsis thaliana OX=3702 GN=AMY3 PE=1 SV=1	At1g69830_2	501.9	3.7e-141	KOG0471	Alpha-amylase	K01176//AMY; alpha-amylase [EC:3.2.1.1]	4.3e-233	812.8	mus:103993886	;ko00500//Starch and sucrose metabolism//Carbohydrate metabolism//Metabolism
Isoform0000399	XP_027359777.1	2210.6	0	XP_027359777.1 stromal processing peptidase, chloroplastic [Abrus precatorius]	sp|Q40983|SPP_PEA	2092.8	0	sp|Q40983|SPP_PEA Stromal processing peptidase, chloroplastic OS=Pisum sativum OX=3888 GN=SPP PE=1 SV=2	At5g42390	1779.2	0	KOG0959	N-arginine dibasic convertase NRD1 and related Zn2+-dependent endopeptidases, insulinase superfamily	--	--	--	--	--
Isoform0000400	XP_009404264.1	970.7	4.1e-280	XP_009404264.1 PREDICTED: uncharacterized protein LOC103987635 [Musa acuminata subsp. malaccensis] [Musa acuminata]	--	--	--	--	--	--	--	--	--	--	--	--	--	--
Isoform0000401	XP_009391865.1	1440.2	0	XP_009391865.1 PREDICTED: kinesin-like calmodulin-binding protein homolog isoform X2 [Musa acuminata subsp. malaccensis] [Musa acuminata]	sp|Q7XPJ0|KN14I_ORYSJ	1295	0	sp|Q7XPJ0|KN14I_ORYSJ Kinesin-like protein KIN-14I OS=Oryza sativa subsp. japonica OX=39947 GN=KIN14I PE=2 SV=1	At5g65930_2	724.5	3.5e-208	KOG0239	Kinesin (KAR3 subfamily)	--	--	--	--	--
Isoform0000402	XP_010910610.1	1139	0	XP_010910610.1 ABC transporter G family member 36 [Elaeis guineensis]	sp|A2WSH0|AB36G_ORYSI	1039.3	4.3e-302	sp|A2WSH0|AB36G_ORYSI ABC transporter G family member 36 OS=Oryza sativa subsp. indica OX=39946 GN=ABCG36 PE=2 SV=1	At1g15520	949.9	5.1e-276	KOG0065	Pleiotropic drug resistance proteins (PDR1-15), ABC superfamily	--	--	--	--	--
Isoform0000403	XP_018685381.1	2256.1	0	XP_018685381.1 PREDICTED: pleiotropic drug resistance protein 2-like [Musa acuminata subsp. malaccensis] [Musa acuminata]	sp|Q7PC84|AB39G_ARATH	1931.4	0	sp|Q7PC84|AB39G_ARATH ABC transporter G family member 39 OS=Arabidopsis thaliana OX=3702 GN=ABCG39 PE=3 SV=1	At2g36380	1914	0	KOG0065	Pleiotropic drug resistance proteins (PDR1-15), ABC superfamily	--	--	--	--	--
Isoform0000404	THU58064.1	1569.3	0	THU58064.1 hypothetical protein C4D60_Mb03t10250 [Musa balbisiana]	sp|Q9LTT8|VCS_ARATH	974.9	9.8e-283	sp|Q9LTT8|VCS_ARATH Enhancer of mRNA-decapping protein 4 OS=Arabidopsis thaliana OX=3702 GN=VCS PE=1 SV=1	At3g13300	955.7	9.3e-278	KOG1916	Nuclear protein, contains WD40 repeats	--	--	--	--	--
Isoform0000405	XP_009413590.1	2251.5	0	XP_009413590.1 PREDICTED: protein strawberry notch isoform X2 [Musa acuminata subsp. malaccensis] [Musa acuminata]	sp|F4IF36|FGT1_ARATH	1780	0	sp|F4IF36|FGT1_ARATH Protein FORGETTER 1 OS=Arabidopsis thaliana OX=3702 GN=FGT1 PE=1 SV=1	At1g79350	1699.5	0	KOG1513	Nuclear helicase MOP-3/SNO (DEAD-box superfamily)	--	--	--	--	--
Isoform0000406	XP_009406774.1	993.4	5.9e-287	XP_009406774.1 PREDICTED: protein STICHEL-like 3 [Musa acuminata subsp. malaccensis] [Musa acuminata]	sp|F4JRP0|STIL3_ARATH	452.2	2.2e-125	sp|F4JRP0|STIL3_ARATH Protein STICHEL-like 3 OS=Arabidopsis thaliana OX=3702 GN=At4g18820 PE=3 SV=1	At4g18820	439.9	1.7e-122	KOG0989	Replication factor C, subunit RFC4	--	--	--	--	--
Isoform0000407	XP_009391341.1	1945.6	0	XP_009391341.1 PREDICTED: uncharacterized protein LOC103977519 [Musa acuminata subsp. malaccensis] [Musa acuminata]	--	--	--	--	--	--	--	--	--	--	--	--	--	--
Isoform0000408	XP_009396617.1	526.2	2.7e-146	XP_009396617.1 PREDICTED: uncharacterized protein LOC103981590 [Musa acuminata subsp. malaccensis] [Musa acuminata]	sp|O48716|JGB_ARATH	365.9	2.1e-99	sp|O48716|JGB_ARATH Protein JINGUBANG OS=Arabidopsis thaliana OX=3702 GN=JGB PE=1 SV=1	At2g26490	365.9	3.2e-100	KOG4155	FOG: WD40 repeat	--	--	--	--	--
Isoform0000409	XP_009391228.1	667.5	7.5e-189	XP_009391228.1 PREDICTED: uncharacterized protein LOC103977445 [Musa acuminata subsp. malaccensis] [Musa acuminata]	sp|Q10MI0|SRL2_ORYSJ	245.7	3.2e-63	sp|Q10MI0|SRL2_ORYSJ Protein SEMI-ROLLED LEAF 2 OS=Oryza sativa subsp. japonica OX=39947 GN=SRL2 PE=2 SV=1	At5g21080	347.4	1.2e-94	KOG1877	Putative transmembrane protein cmp44E	K21842//EFR3; protein EFR3	2.2e-189	667.5	mus:103977445	--
Isoform0000410	XP_009399528.1	1523.1	0	XP_009399528.1 PREDICTED: enhancer of mRNA-decapping protein 4-like isoform X2 [Musa acuminata subsp. malaccensis] [Musa acuminata]	sp|Q9LTT8|VCS_ARATH	953	4.1e-276	sp|Q9LTT8|VCS_ARATH Enhancer of mRNA-decapping protein 4 OS=Arabidopsis thaliana OX=3702 GN=VCS PE=1 SV=1	At3g13300	927.9	2.1e-269	KOG1916	Nuclear protein, contains WD40 repeats	--	--	--	--	--
Isoform0000411	XP_009406771.1	1422.1	0	XP_009406771.1 PREDICTED: myosin-1-like [Musa acuminata subsp. malaccensis] [Musa acuminata]	sp|F4I507|MYO3_ARATH	1114	0	sp|F4I507|MYO3_ARATH Myosin-3 OS=Arabidopsis thaliana OX=3702 GN=VIII-A PE=2 SV=1	At3g19960	1083.6	0	KOG0160	Myosin class V heavy chain	K10357//MYO5; myosin V	0	1258.8	mus:103975848	--
Isoform0000412	XP_009389436.1	568.2	6.2e-159	XP_009389436.1 PREDICTED: nuclear pore complex protein NUP1-like [Musa acuminata subsp. malaccensis] [Musa acuminata]	sp|Q9CAF4|NUP1_ARATH	156.4	2.5e-36	sp|Q9CAF4|NUP1_ARATH Nuclear pore complex protein NUP1 OS=Arabidopsis thaliana OX=3702 GN=NUP1 PE=1 SV=1	At3g10650	156.4	3.8e-37	KOG0845	Nuclear pore complex, Nup98 component (sc Nup145/Nup100/Nup116)	--	--	--	--	--
Isoform0000413	XP_009384176.1	208.8	9.5e-51	XP_009384176.1 PREDICTED: sporulation-specific protein 15 isoform X1 [Musa acuminata subsp. malaccensis] [Musa acuminata]	--	--	--	--	--	--	--	--	--	K20283//GOLGA4; golgin subfamily A member 4	1.8e-45	189.5	mus:103983707	--
Isoform0000414	XP_009380340.1	529.3	3.2e-147	XP_009380340.1 PREDICTED: putative phospholipid-transporting ATPase 9 isoform X1 [Musa acuminata subsp. malaccensis] [Musa acuminata]	sp|Q9SX33|ALA9_ARATH	431.4	4.1e-119	sp|Q9SX33|ALA9_ARATH Putative phospholipid-transporting ATPase 9 OS=Arabidopsis thaliana OX=3702 GN=ALA9 PE=3 SV=1	At1g68710	431.4	6.1e-120	KOG0206	P-type ATPase	--	--	--	--	--
Isoform0000415	XP_009403923.1	1202.6	0	XP_009403923.1 PREDICTED: tRNA(adenine(34)) deaminase, chloroplastic-like [Musa acuminata subsp. malaccensis] [Musa acuminata]	sp|Q9S7I0|TADA_ARATH	317.8	6.6e-85	sp|Q9S7I0|TADA_ARATH tRNA(adenine(34)) deaminase, chloroplastic OS=Arabidopsis thaliana OX=3702 GN=TADA PE=1 SV=1	At1g68720_2	296.6	2.4e-79	KOG1018	Cytosine deaminase FCY1 and related enzymes	K11991//tadA; tRNA(adenine34) deaminase [EC:3.5.4.33]	0	1202.6	mus:103987363	--
Isoform0000416	THU61193.1	473	2.7e-130	THU61193.1 hypothetical protein C4D60_Mb07t20730 [Musa balbisiana]	sp|Q9SZA7|DRL29_ARATH	250.4	1.3e-64	sp|Q9SZA7|DRL29_ARATH Probable disease resistance protein At4g33300 OS=Arabidopsis thaliana OX=3702 GN=At4g33300 PE=2 SV=3	At1g61310	56.2	5.4e-07	KOG4658	Apoptotic ATPase	--	--	--	--	--
Isoform0000417	XP_009419988.1	2018	0	XP_009419988.1 PREDICTED: splicing factor 3B subunit 1 [Musa acuminata subsp. malaccensis] [Musa acuminata]	sp|O57683|SF3B1_XENLA	1466.8	0	sp|O57683|SF3B1_XENLA Splicing factor 3B subunit 1 OS=Xenopus laevis OX=8355 GN=sf3b1 PE=2 SV=1	At5g64270	1761.9	0	KOG0213	Splicing factor 3b, subunit 1	K12828//SF3B1; splicing factor 3B subunit 1	0	2018	mus:103999839	ko03040//Spliceosome//Transcription//Genetic Information Processing
Isoform0000418	XP_009417715.1	1657.9	0	XP_009417715.1 PREDICTED: ABC transporter G family member 42-like [Musa acuminata subsp. malaccensis] [Musa acuminata]	sp|Q5Z9S8|AB42G_ORYSJ	1469.9	0	sp|Q5Z9S8|AB42G_ORYSJ ABC transporter G family member 42 OS=Oryza sativa subsp. japonica OX=39947 GN=ABCG42 PE=2 SV=1	At1g59870	1344.3	0	KOG0065	Pleiotropic drug resistance proteins (PDR1-15), ABC superfamily	--	--	--	--	--
Isoform0000419	XP_009408996.1	1813.9	0	XP_009408996.1 PREDICTED: probable serine/threonine protein kinase IREH1 [Musa acuminata subsp. malaccensis] [Musa acuminata]	sp|F4J6F6|IREH1_ARATH	1281.9	0	sp|F4J6F6|IREH1_ARATH Probable serine/threonine protein kinase IREH1 OS=Arabidopsis thaliana OX=3702 GN=IREH1 PE=1 SV=1	At3g17850	1213.4	0	KOG0606	Microtubule-associated serine/threonine kinase and related proteins	--	--	--	--	--
Isoform0000420	THU56400.1	2138.2	0	THU56400.1 hypothetical protein C4D60_Mb11t16860 [Musa balbisiana]	sp|Q9LJD8|M3KE1_ARATH	1581.2	0	sp|Q9LJD8|M3KE1_ARATH MAP3K epsilon protein kinase 1 OS=Arabidopsis thaliana OX=3702 GN=M3KE1 PE=1 SV=1	At3g13530	1581.2	0	KOG0198	MEKK and related serine/threonine protein kinases	--	--	--	--	--
Isoform0000421	XP_009415568.1	1800	0	XP_009415568.1 PREDICTED: clustered mitochondria protein-like [Musa acuminata subsp. malaccensis] [Musa acuminata]	sp|F4J5S1|CLU_ARATH	1387.5	0	sp|F4J5S1|CLU_ARATH Clustered mitochondria protein OS=Arabidopsis thaliana OX=3702 GN=FMT PE=2 SV=1	At3g52140	1232.2	0	KOG1839	Uncharacterized protein CLU1/cluA/TIF31 involved in mitochondrial morphology/distribution, also found associated with eIF-3	K03255//TIF31; protein TIF31	0	1800	mus:103996372	--
Isoform0000422	XP_018673883.1	1443.3	0	XP_018673883.1 PREDICTED: nuclear-pore anchor [Musa acuminata subsp. malaccensis] [Musa acuminata]	sp|A4GSN8|NUA_ARATH	743.4	4.8e-213	sp|A4GSN8|NUA_ARATH Nuclear-pore anchor OS=Arabidopsis thaliana OX=3702 GN=NUA PE=1 SV=1	At1g79280	764.6	3e-220	KOG4674	Uncharacterized conserved coiled-coil protein	K09291//TPR; nucleoprotein TPR	0	1443.3	mus:103997930	ko03013//RNA transport//Translation//Genetic Information Processing
Isoform0000423	XP_009382963.1	1209.9	0	XP_009382963.1 PREDICTED: uncharacterized protein LOC103970773 [Musa acuminata subsp. malaccensis] [Musa acuminata]	sp|F4IDB2|PHL_ARATH	461.5	3.7e-128	sp|F4IDB2|PHL_ARATH Protein PHYTOCHROME-DEPENDENT LATE-FLOWERING OS=Arabidopsis thaliana OX=3702 GN=PHL PE=1 SV=1	--	--	--	--	--	--	--	--	--	--
Isoform0000424	XP_009406035.1	2343.9	0	XP_009406035.1 PREDICTED: xanthine dehydrogenase [Musa acuminata subsp. malaccensis] [Musa acuminata]	sp|Q6AUV1|XDH_ORYSJ	2103.2	0	sp|Q6AUV1|XDH_ORYSJ Xanthine dehydrogenase OS=Oryza sativa subsp. japonica OX=39947 GN=XDH PE=2 SV=1	At4g34890	2006.5	0	KOG0430	Xanthine dehydrogenase	K00106//XDH; xanthine dehydrogenase/oxidase [EC:1.17.1.4 1.17.3.2]	0	2343.9	mus:103989027	;ko00232//Caffeine metabolism//Biosynthesis of other secondary metabolites//Metabolism
Isoform0000425	XP_009399230.1	819.7	1.1e-234	XP_009399230.1 PREDICTED: auxin response factor 17 [Musa acuminata subsp. malaccensis] [Musa acuminata]	sp|Q653U3|ARFQ_ORYSJ	606.7	6.6e-172	sp|Q653U3|ARFQ_ORYSJ Auxin response factor 17 OS=Oryza sativa subsp. japonica OX=39947 GN=ARF17 PE=2 SV=1	--	--	--	--	--	--	--	--	--	--
Isoform0000426	XP_009389613.1	1865.9	0	XP_009389613.1 PREDICTED: serine/threonine-protein kinase TIO isoform X2 [Musa acuminata subsp. malaccensis] [Musa acuminata]	sp|Q2QAV0|TIO_ARATH	1107	0	sp|Q2QAV0|TIO_ARATH Serine/threonine-protein kinase TIO OS=Arabidopsis thaliana OX=3702 GN=TIO PE=1 SV=1	At1g50230	471.5	5.3e-132	KOG0597	Serine-threonine protein kinase FUSED	--	--	--	--	--
Isoform0000427	XP_009410312.1	919.5	1.1e-264	XP_009410312.1 PREDICTED: uncharacterized protein LOC103992367 isoform X1 [Musa acuminata subsp. malaccensis] [Musa acuminata]	--	--	--	--	--	--	--	--	--	--	--	--	--	--
Isoform0000428	XP_009407304.1	783.9	7.1e-224	XP_009407304.1 PREDICTED: receptor-like serine/threonine-protein kinase ALE2 isoform X3 [Musa acuminata subsp. malaccensis] [Musa acuminata]	sp|Q8RWW0|ALE2_ARATH	361.7	4e-98	sp|Q8RWW0|ALE2_ARATH Receptor-like serine/threonine-protein kinase ALE2 OS=Arabidopsis thaliana OX=3702 GN=ALE2 PE=1 SV=1	At2g20300	251.1	1.1e-65	KOG1187	Serine/threonine protein kinase	--	--	--	--	--
Isoform0000429	THU56508.1	775	3.3e-221	THU56508.1 hypothetical protein C4D60_Mb11t17970 [Musa balbisiana]	sp|F4I171|MD15A_ARATH	460.3	8.1e-128	sp|F4I171|MD15A_ARATH Mediator of RNA polymerase II transcription subunit 15a OS=Arabidopsis thaliana OX=3702 GN=MED15A PE=1 SV=1	--	--	--	--	--	K14972//PAXIP1; PAX-interacting protein 1	1.2e-214	751.5	mus:103993402	--
Isoform0000430	XP_009398541.1	2075.4	0	XP_009398541.1 PREDICTED: CHD3-type chromatin-remodeling factor PICKLE [Musa acuminata subsp. malaccensis] [Musa acuminata]	sp|Q9S775|PKL_ARATH	1534.6	0	sp|Q9S775|PKL_ARATH CHD3-type chromatin-remodeling factor PICKLE OS=Arabidopsis thaliana OX=3702 GN=PKL PE=1 SV=1	At2g25170	1454.1	0	KOG0383	Predicted helicase	K11643//CHD4; chromodomain-helicase-DNA-binding protein 4 [EC:3.6.4.12]	0	1802.3	egu:105060208	--
Isoform0000431	XP_009405577.1	2179.1	0	XP_009405577.1 PREDICTED: uncharacterized protein LOC103988692 [Musa acuminata subsp. malaccensis] [Musa acuminata]	sp|Q54K14|TSTF_DICDI	130.2	1.9e-28	sp|Q54K14|TSTF_DICDI TSET complex member tstF OS=Dictyostelium discoideum OX=44689 GN=tstF PE=1 SV=1	--	--	--	--	--	--	--	--	--	--
Isoform0000432	XP_009396867.1	951.8	2e-274	XP_009396867.1 PREDICTED: clathrin heavy chain 1-like isoform X2 [Musa acuminata subsp. malaccensis] [Musa acuminata]	sp|Q2RBN7|CLH1_ORYSJ	917.1	2.5e-265	sp|Q2RBN7|CLH1_ORYSJ Clathrin heavy chain 1 OS=Oryza sativa subsp. japonica OX=39947 GN=Os11g0104900 PE=3 SV=1	At3g11130	914.1	3.1e-265	KOG0985	Vesicle coat protein clathrin, heavy chain	K04646//CLTC; clathrin heavy chain	7.7e-275	951.4	mus:103972889	ko04144//Endocytosis//Transport and catabolism//Cellular Processes
Isoform0000433	RZR84271.1	880.2	7.3e-253	RZR84271.1 hypothetical protein BHM03_00011055 [Ensete ventricosum]	sp|Q7XA42|RGA1_SOLBU	206.1	2.8e-51	sp|Q7XA42|RGA1_SOLBU Putative disease resistance protein RGA1 OS=Solanum bulbocastanum OX=147425 GN=RGA1 PE=2 SV=2	At1g59124	157.1	2.2e-37	KOG4658	Apoptotic ATPase	--	--	--	--	--
Isoform0000434	XP_009406614.1	1430.2	0	XP_009406614.1 PREDICTED: uncharacterized protein LOC103989486 [Musa acuminata subsp. malaccensis] [Musa acuminata]	sp|Q9C9U5|SIS8_ARATH	193.7	1.4e-47	sp|Q9C9U5|SIS8_ARATH Probable serine/threonine-protein kinase SIS8 OS=Arabidopsis thaliana OX=3702 GN=SIS8 PE=1 SV=1	At5g57610_2	526.2	1.8e-148	KOG0192	Tyrosine kinase specific for activated (GTP-bound) p21cdc42Hs	--	--	--	--	--
Isoform0000435	XP_009397690.1	209.1	7.2e-51	XP_009397690.1 PREDICTED: glycine-rich RNA-binding protein RZ1C-like isoform X1 [Musa acuminata subsp. malaccensis] [Musa acuminata]	sp|Q8RWN5|RZ1C_ARATH	110.5	1.6e-22	sp|Q8RWN5|RZ1C_ARATH Glycine-rich RNA-binding protein RZ1C OS=Arabidopsis thaliana OX=3702 GN=RZ1C PE=1 SV=1	At5g04280	110.5	2.4e-23	KOG0118	FOG: RRM domain	K12885//RBMX; heterogeneous nuclear ribonucleoprotein G	2.2e-51	209.1	mus:103982483	ko03040//Spliceosome//Transcription//Genetic Information Processing
Isoform0000436	XP_010913811.1	1916.7	0	XP_010913811.1 pre-mRNA-splicing factor ATP-dependent RNA helicase DEAH7 isoform X1 [Elaeis guineensis]	sp|F4K2E9|PRP16_ARATH	1619.8	0	sp|F4K2E9|PRP16_ARATH Pre-mRNA-splicing factor ATP-dependent RNA helicase DEAH7 OS=Arabidopsis thaliana OX=3702 GN=CUV PE=1 SV=1	At5g13010	1610.5	0	KOG0924	mRNA splicing factor ATP-dependent RNA helicase	K12815//DHX38; pre-mRNA-splicing factor ATP-dependent RNA helicase DHX38/PRP16 [EC:3.6.4.13]	0	1916.7	egu:105039370	ko03040//Spliceosome//Transcription//Genetic Information Processing
Isoform0000437	THU65115.1	285	1e-73	THU65115.1 hypothetical protein C4D60_Mb05t00250 [Musa balbisiana]	--	--	--	--	--	--	--	--	--	K20283//GOLGA4; golgin subfamily A member 4	8.3e-64	250.4	mus:103983707	--
Isoform0000438	THU58064.1	1654.4	0	THU58064.1 hypothetical protein C4D60_Mb03t10250 [Musa balbisiana]	sp|Q9LTT8|VCS_ARATH	1023.8	1.9e-297	sp|Q9LTT8|VCS_ARATH Enhancer of mRNA-decapping protein 4 OS=Arabidopsis thaliana OX=3702 GN=VCS PE=1 SV=1	At3g13300	1002.3	8.7e-292	KOG1916	Nuclear protein, contains WD40 repeats	--	--	--	--	--
Isoform0000439	XP_009396173.1	1489.9	0	XP_009396173.1 PREDICTED: uncharacterized protein LOC103981244 [Musa acuminata subsp. malaccensis] [Musa acuminata]	--	--	--	--	--	--	--	--	--	K18734//SMG8; protein SMG8	0	1489.9	mus:103981244	--
Isoform0000440	XP_009407304.1	995.7	1.2e-287	XP_009407304.1 PREDICTED: receptor-like serine/threonine-protein kinase ALE2 isoform X3 [Musa acuminata subsp. malaccensis] [Musa acuminata]	sp|Q8RWW0|ALE2_ARATH	501.1	4.2e-140	sp|Q8RWW0|ALE2_ARATH Receptor-like serine/threonine-protein kinase ALE2 OS=Arabidopsis thaliana OX=3702 GN=ALE2 PE=1 SV=1	At2g20300	415.6	3.5e-115	KOG1187	Serine/threonine protein kinase	--	--	--	--	--
Isoform0000441	XP_009404264.1	966.1	1e-278	XP_009404264.1 PREDICTED: uncharacterized protein LOC103987635 [Musa acuminata subsp. malaccensis] [Musa acuminata]	--	--	--	--	--	--	--	--	--	--	--	--	--	--
Isoform0000442	THU56736.1	759.2	1.9e-216	THU56736.1 hypothetical protein C4D60_Mb11t20340 [Musa balbisiana]	sp|O80386|CIP7_ARATH	214.9	6e-54	sp|O80386|CIP7_ARATH COP1-interacting protein 7 OS=Arabidopsis thaliana OX=3702 GN=CIP7 PE=1 SV=1	--	--	--	--	--	--	--	--	--	--
Isoform0000443	XP_018683382.1	395.2	7.2e-107	XP_018683382.1 PREDICTED: far upstream element-binding protein 1-like isoform X2 [Musa acuminata subsp. malaccensis] [Musa acuminata]	sp|Q96I24|FUBP3_HUMAN	99.4	3.7e-19	sp|Q96I24|FUBP3_HUMAN Far upstream element-binding protein 3 OS=Homo sapiens OX=9606 GN=FUBP3 PE=1 SV=2	At4g10070	221.5	9.7e-57	KOG1676	K-homology type RNA binding proteins	K13210//FUBP; far upstream element-binding protein	6.9e-106	390.2	mus:103989367	--
Isoform0000444	RZR84271.1	887.1	6e-255	RZR84271.1 hypothetical protein BHM03_00011055 [Ensete ventricosum]	sp|Q7XA42|RGA1_SOLBU	202.2	4e-50	sp|Q7XA42|RGA1_SOLBU Putative disease resistance protein RGA1 OS=Solanum bulbocastanum OX=147425 GN=RGA1 PE=2 SV=2	At1g59124	167.2	2.1e-40	KOG4658	Apoptotic ATPase	--	--	--	--	--
Isoform0000445	THU57785.1	1888.2	0	THU57785.1 hypothetical protein C4D60_Mb03t07200 [Musa balbisiana]	sp|Q8LPF0|TAF2_ARATH	1176.4	0	sp|Q8LPF0|TAF2_ARATH Transcription initiation factor TFIID subunit 2 OS=Arabidopsis thaliana OX=3702 GN=TAF2 PE=2 SV=1	At1g73960	1012.3	8.4e-295	KOG1932	TATA binding protein associated factor	K03128//TAF2; transcription initiation factor TFIID subunit 2	0	1879.4	mus:103977566	ko03022//Basal transcription factors//Transcription//Genetic Information Processing
Isoform0000446	XP_009411336.1	1109.4	0	XP_009411336.1 PREDICTED: FIP1[V]-like protein [Musa acuminata subsp. malaccensis] [Musa acuminata]	sp|F4KDH9|FIPS5_ARATH	216.1	2.7e-54	sp|F4KDH9|FIPS5_ARATH FIP1[V]-like protein OS=Arabidopsis thaliana OX=3702 GN=FIPS5 PE=1 SV=1	At5g58040	207.2	1.9e-52	KOG1049	Polyadenylation factor I complex, subunit FIP1	--	--	--	--	--
Isoform0000447	XP_009388575.1	935.6	1.4e-269	XP_009388575.1 PREDICTED: protein NETWORKED 1A [Musa acuminata subsp. malaccensis] [Musa acuminata]	sp|F4HZB5|NET1D_ARATH	124	1.4e-26	sp|F4HZB5|NET1D_ARATH Protein NETWORKED 1D OS=Arabidopsis thaliana OX=3702 GN=NET1D PE=3 SV=1	--	--	--	--	--	--	--	--	--	--
Isoform0000448	XP_009402833.1	1989.5	0	XP_009402833.1 PREDICTED: phytochrome C [Musa acuminata subsp. malaccensis] [Musa acuminata]	sp|Q10CQ8|PHYC_ORYSJ	1680.6	0	sp|Q10CQ8|PHYC_ORYSJ Phytochrome C OS=Oryza sativa subsp. japonica OX=39947 GN=PHYC PE=2 SV=1	--	--	--	--	--	K12120//PHYA; phytochrome A	0	1989.5	mus:103986543	ko04712//Circadian rhythm - plant//Environmental adaptation//Organismal Systems
Isoform0000449	XP_009404264.1	765.8	2e-218	XP_009404264.1 PREDICTED: uncharacterized protein LOC103987635 [Musa acuminata subsp. malaccensis] [Musa acuminata]	--	--	--	--	--	--	--	--	--	--	--	--	--	--
Isoform0000450	RRT75546.1	431	1.2e-117	RRT75546.1 hypothetical protein B296_00010461 [Ensete ventricosum]	sp|P93194|RPK1_IPONI	317.4	8.5e-85	sp|P93194|RPK1_IPONI Receptor-like protein kinase OS=Ipomoea nil OX=35883 GN=INRPK1 PE=2 SV=2	At4g33430	148.3	1e-34	KOG1187	Serine/threonine protein kinase	--	--	--	--	--
Isoform0000451	XP_012833285.1	600.1	1.5e-168	XP_012833285.1 PREDICTED: uncharacterized protein LOC105954155 [Erythranthe guttata]	sp|Q99315|YG31B_YEAST	94	1.5e-17	sp|Q99315|YG31B_YEAST Transposon Ty3-G Gag-Pol polyprotein OS=Saccharomyces cerevisiae (strain ATCC 204508 / S288c) OX=559292 GN=TY3B-G PE=1 SV=3	At1g20390	359	3.8e-98	KOG0017	FOG: Transposon-encoded proteins with TYA, reverse transcriptase, integrase domains in various combinations	--	--	--	--	--
Isoform0000452	RWV87950.1	533.1	2.2e-148	RWV87950.1 hypothetical protein GW17_00050009 [Ensete ventricosum]	--	--	--	--	At5g55100	211.1	1.3e-53	KOG1847	mRNA splicing factor	--	--	--	--	--
Isoform0000453	XP_009402537.1	949.9	7.5e-274	XP_009402537.1 PREDICTED: copper-transporting ATPase RAN1 [Musa acuminata subsp. malaccensis] [Musa acuminata]	sp|A0A0P0X004|HMA9_ORYSJ	774.6	2e-222	sp|A0A0P0X004|HMA9_ORYSJ Cation-transporting ATPase HMA5 OS=Oryza sativa subsp. japonica OX=39947 GN=HMA9 PE=2 SV=1	At5g44790	703.4	8.3e-202	KOG0207	Cation transport ATPase	K17686//copA; P-type Cu+ transporter [EC:7.2.2.8]	2.2e-274	949.9	mus:103986303	ko04016//MAPK signaling pathway - plant//Signal transduction//Environmental Information Processing
Isoform0000454	XP_009382963.1	1227.6	0	XP_009382963.1 PREDICTED: uncharacterized protein LOC103970773 [Musa acuminata subsp. malaccensis] [Musa acuminata]	sp|F4IDB2|PHL_ARATH	520	8.6e-146	sp|F4IDB2|PHL_ARATH Protein PHYTOCHROME-DEPENDENT LATE-FLOWERING OS=Arabidopsis thaliana OX=3702 GN=PHL PE=1 SV=1	--	--	--	--	--	--	--	--	--	--
Isoform0000455	XP_008793822.1	1472.6	0	XP_008793822.1 nuclear-pore anchor isoform X3 [Phoenix dactylifera]	sp|A4GSN8|NUA_ARATH	815.5	9.9e-235	sp|A4GSN8|NUA_ARATH Nuclear-pore anchor OS=Arabidopsis thaliana OX=3702 GN=NUA PE=1 SV=1	At1g79280	825.9	1.1e-238	KOG4674	Uncharacterized conserved coiled-coil protein	K09291//TPR; nucleoprotein TPR	0	1472.6	pda:103710026	ko03013//RNA transport//Translation//Genetic Information Processing
Isoform0000456	THU50066.1	1110.9	0	THU50066.1 hypothetical protein C4D60_Mb06t16160 [Musa balbisiana]	sp|Q80X82|SYMPK_MOUSE	255.8	3e-66	sp|Q80X82|SYMPK_MOUSE Symplekin OS=Mus musculus OX=10090 GN=Sympk PE=1 SV=2	At5g01400	691.8	2.5e-198	KOG1895	mRNA cleavage and polyadenylation factor II complex, subunit PTA1	K06100//SYMPK; symplekin	0	1100.5	mus:103987912	ko03015//mRNA surveillance pathway//Translation//Genetic Information Processing
Isoform0000457	XP_009397650.1	1997.6	0	XP_009397650.1 PREDICTED: protein TPR2-like [Musa acuminata subsp. malaccensis] [Musa acuminata]	sp|Q0J7U6|TPR2_ORYSJ	1919.4	0	sp|Q0J7U6|TPR2_ORYSJ Protein TOPLESS-RELATED PROTEIN 2 OS=Oryza sativa subsp. japonica OX=39947 GN=TPR2 PE=1 SV=1	At1g15750	1450.3	0	KOG0266	WD40 repeat-containing protein	--	--	--	--	--
Isoform0000458	XP_009407309.2	360.5	1.9e-96	XP_009407309.2 PREDICTED: protein PLASTID MOVEMENT IMPAIRED 2-like isoform X1 [Musa acuminata subsp. malaccensis] [Musa acuminata]	sp|Q9C9N6|PMI2_ARATH	104.4	1.1e-20	sp|Q9C9N6|PMI2_ARATH Protein PLASTID MOVEMENT IMPAIRED 2 OS=Arabidopsis thaliana OX=3702 GN=PMI2 PE=1 SV=1	--	--	--	--	--	--	--	--	--	--
Isoform0000459	XP_009413417.1	1179.5	0	XP_009413417.1 PREDICTED: phosphatidylinositol 4-kinase beta 1 isoform X2 [Musa acuminata subsp. malaccensis] [Musa acuminata]	sp|Q9FMJ0|P4KB1_ARATH	976.1	4.4e-283	sp|Q9FMJ0|P4KB1_ARATH Phosphatidylinositol 4-kinase beta 1 OS=Arabidopsis thaliana OX=3702 GN=PI4KB1 PE=1 SV=1	At5g64070	976.1	6.6e-284	KOG0903	Phosphatidylinositol 4-kinase, involved in intracellular trafficking and secretion	K19801//PI4KB; phosphatidylinositol 4-kinase B [EC:2.7.1.67]	0	1179.5	mus:103994723	;ko04070//Phosphatidylinositol signaling system//Signal transduction//Environmental Information Processing
Isoform0000460	THU70314.1	2037.7	0	THU70314.1 hypothetical protein C4D60_Mb08t23690 [Musa balbisiana]	sp|B9FS74|KN14L_ORYSJ	1610.9	0	sp|B9FS74|KN14L_ORYSJ Kinesin-like protein KIN-14L OS=Oryza sativa subsp. japonica OX=39947 GN=KIN14L PE=2 SV=1	At5g10470	1517.7	0	KOG0239	Kinesin (KAR3 subfamily)	--	--	--	--	--
Isoform0000461	XP_009403930.1	582	4.1e-163	XP_009403930.1 PREDICTED: protein CROWDED NUCLEI 1 [Musa acuminata subsp. malaccensis] [Musa acuminata]	sp|Q9SAF6|CRWN2_ARATH	120.6	1.5e-25	sp|Q9SAF6|CRWN2_ARATH Protein CROWDED NUCLEI 2 OS=Arabidopsis thaliana OX=3702 GN=CRWN2 PE=1 SV=1	--	--	--	--	--	--	--	--	--	--
Isoform0000462	XP_009404047.1	653.3	1.4e-184	XP_009404047.1 PREDICTED: calmodulin-binding transcription activator 3 isoform X1 [Musa acuminata subsp. malaccensis] [Musa acuminata]	sp|Q8GSA7|CMTA3_ARATH	369.8	1.4e-100	sp|Q8GSA7|CMTA3_ARATH Calmodulin-binding transcription activator 3 OS=Arabidopsis thaliana OX=3702 GN=CAMTA3 PE=1 SV=1	At2g22300	298.1	7.8e-80	KOG0520	Uncharacterized conserved protein, contains IPT/TIG domain	K21596//CAMTA; calmodulin-binding transcription activator	4.2e-185	653.3	mus:103987459	--
Isoform0000463	XP_009409358.1	2120.9	0	XP_009409358.1 PREDICTED: probable phospholipid-transporting ATPase 4 isoform X1 [Musa acuminata subsp. malaccensis] [Musa acuminata]	sp|Q9LNQ4|ALA4_ARATH	1746.5	0	sp|Q9LNQ4|ALA4_ARATH Probable phospholipid-transporting ATPase 4 OS=Arabidopsis thaliana OX=3702 GN=ALA4 PE=3 SV=2	At1g17500	1729.9	0	KOG0206	P-type ATPase	K01530//E7.6.2.1; phospholipid-translocating ATPase [EC:7.6.2.1]	0	2120.9	mus:103991585	--
Isoform0000464	XP_009384010.1	1584.7	0	XP_009384010.1 PREDICTED: uncharacterized protein LOC103971660 isoform X1 [Musa acuminata subsp. malaccensis] [Musa acuminata]	sp|Q9C9U5|SIS8_ARATH	198.4	5.8e-49	sp|Q9C9U5|SIS8_ARATH Probable serine/threonine-protein kinase SIS8 OS=Arabidopsis thaliana OX=3702 GN=SIS8 PE=1 SV=1	At1g16270_2	523.1	1.5e-147	KOG0192	Tyrosine kinase specific for activated (GTP-bound) p21cdc42Hs	--	--	--	--	--
Isoform0000465	XP_009401512.1	1411	0	XP_009401512.1 PREDICTED: squamosa promoter-binding-like protein 15 [Musa acuminata subsp. malaccensis] [Musa acuminata]	sp|A2YX04|SPL15_ORYSI	887.1	2.7e-256	sp|A2YX04|SPL15_ORYSI Squamosa promoter-binding-like protein 15 OS=Oryza sativa subsp. indica OX=39946 GN=SPL15 PE=2 SV=1	--	--	--	--	--	--	--	--	--	--
Isoform0000466	THU50746.1	1308.1	0	THU50746.1 hypothetical protein C4D60_Mb06t23560 [Musa balbisiana]	sp|F4HX15|LPAI_ARATH	971.8	8.3e-282	sp|F4HX15|LPAI_ARATH Phospholipase A I OS=Arabidopsis thaliana OX=3702 GN=PLA1 PE=3 SV=1	At1g61850	892.1	1.3e-258	KOG4231	Intracellular membrane-bound Ca2+-independent phospholipase A2	--	--	--	--	--
Isoform0000467	XP_009406614.1	1424.1	0	XP_009406614.1 PREDICTED: uncharacterized protein LOC103989486 [Musa acuminata subsp. malaccensis] [Musa acuminata]	sp|Q55A09|Y9963_DICDI	194.1	1.1e-47	sp|Q55A09|Y9963_DICDI Probable serine/threonine-protein kinase DDB_G0272254 OS=Dictyostelium discoideum OX=44689 GN=DDB_G0272254 PE=3 SV=1	At5g57610_2	528.5	3.6e-149	KOG0192	Tyrosine kinase specific for activated (GTP-bound) p21cdc42Hs	--	--	--	--	--
Isoform0000468	XP_010913811.1	1918.7	0	XP_010913811.1 pre-mRNA-splicing factor ATP-dependent RNA helicase DEAH7 isoform X1 [Elaeis guineensis]	sp|F4K2E9|PRP16_ARATH	1624.8	0	sp|F4K2E9|PRP16_ARATH Pre-mRNA-splicing factor ATP-dependent RNA helicase DEAH7 OS=Arabidopsis thaliana OX=3702 GN=CUV PE=1 SV=1	At5g13010	1617.4	0	KOG0924	mRNA splicing factor ATP-dependent RNA helicase	K12815//DHX38; pre-mRNA-splicing factor ATP-dependent RNA helicase DHX38/PRP16 [EC:3.6.4.13]	0	1918.7	egu:105039370	ko03040//Spliceosome//Transcription//Genetic Information Processing
Isoform0000469	XP_009412218.1	1000.3	4.8e-289	XP_009412218.1 PREDICTED: histone-lysine N-methyltransferase, H3 lysine-9 specific SUVH4-like [Musa acuminata subsp. malaccensis] [Musa acuminata]	sp|Q8VZ17|SUVH6_ARATH	577.4	4.6e-163	sp|Q8VZ17|SUVH6_ARATH Histone-lysine N-methyltransferase, H3 lysine-9 specific SUVH6 OS=Arabidopsis thaliana OX=3702 GN=SUVH6 PE=1 SV=2	At2g22740_2	375.2	5.2e-103	KOG1082	Histone H3 (Lys9) methyltransferase SUV39H1/Clr4, required for transcriptional silencing	--	--	--	--	--
Isoform0000470	THU56736.1	1338.6	0	THU56736.1 hypothetical protein C4D60_Mb11t20340 [Musa balbisiana]	sp|O80386|CIP7_ARATH	213.4	1.7e-53	sp|O80386|CIP7_ARATH COP1-interacting protein 7 OS=Arabidopsis thaliana OX=3702 GN=CIP7 PE=1 SV=1	--	--	--	--	--	--	--	--	--	--
Isoform0000471	THU56508.1	854	5.5e-245	THU56508.1 hypothetical protein C4D60_Mb11t17970 [Musa balbisiana]	sp|F4I171|MD15A_ARATH	468.4	3e-130	sp|F4I171|MD15A_ARATH Mediator of RNA polymerase II transcription subunit 15a OS=Arabidopsis thaliana OX=3702 GN=MED15A PE=1 SV=1	--	--	--	--	--	K14972//PAXIP1; PAX-interacting protein 1	1.8e-236	823.9	mus:103971946	--
Isoform0000472	XP_009382963.1	1265.4	0	XP_009382963.1 PREDICTED: uncharacterized protein LOC103970773 [Musa acuminata subsp. malaccensis] [Musa acuminata]	sp|F4IDB2|PHL_ARATH	526.2	1.2e-147	sp|F4IDB2|PHL_ARATH Protein PHYTOCHROME-DEPENDENT LATE-FLOWERING OS=Arabidopsis thaliana OX=3702 GN=PHL PE=1 SV=1	--	--	--	--	--	--	--	--	--	--
Isoform0000473	XP_009406771.1	998.8	1.4e-288	XP_009406771.1 PREDICTED: myosin-1-like [Musa acuminata subsp. malaccensis] [Musa acuminata]	sp|Q9LHE9|MYO1_ARATH	812.4	8.3e-234	sp|Q9LHE9|MYO1_ARATH Myosin-1 OS=Arabidopsis thaliana OX=3702 GN=VIII-1 PE=1 SV=1	At3g19960	812.4	1.2e-234	KOG0160	Myosin class V heavy chain	K10357//MYO5; myosin V	2.9e-266	922.9	mus:103975848	--
Isoform0000474	XP_009383994.1	1139	0	XP_009383994.1 PREDICTED: translocase of chloroplast 120, chloroplastic-like [Musa acuminata subsp. malaccensis] [Musa acuminata]	sp|Q9SLF3|TC132_ARATH	906	5.5e-262	sp|Q9SLF3|TC132_ARATH Translocase of chloroplast 132, chloroplastic OS=Arabidopsis thaliana OX=3702 GN=TOC132 PE=1 SV=1	--	--	--	--	--	--	--	--	--	--
Isoform0000475	XP_009391393.1	1264.6	0	XP_009391393.1 PREDICTED: transcription initiation factor TFIID subunit 2 isoform X2 [Musa acuminata subsp. malaccensis] [Musa acuminata]	sp|Q8LPF0|TAF2_ARATH	899	6.8e-260	sp|Q8LPF0|TAF2_ARATH Transcription initiation factor TFIID subunit 2 OS=Arabidopsis thaliana OX=3702 GN=TAF2 PE=2 SV=1	At1g73960	801.2	2.9e-231	KOG1932	TATA binding protein associated factor	K03128//TAF2; transcription initiation factor TFIID subunit 2	0	1257.7	mus:103977566	ko03022//Basal transcription factors//Transcription//Genetic Information Processing
Isoform0000476	THU56508.1	890.2	7e-256	THU56508.1 hypothetical protein C4D60_Mb11t17970 [Musa balbisiana]	sp|F4I171|MD15A_ARATH	495.7	1.8e-138	sp|F4I171|MD15A_ARATH Mediator of RNA polymerase II transcription subunit 15a OS=Arabidopsis thaliana OX=3702 GN=MED15A PE=1 SV=1	--	--	--	--	--	K14972//PAXIP1; PAX-interacting protein 1	1.3e-250	870.9	mus:103971946	--
Isoform0000477	XP_009383994.1	1130.2	0	XP_009383994.1 PREDICTED: translocase of chloroplast 120, chloroplastic-like [Musa acuminata subsp. malaccensis] [Musa acuminata]	sp|Q9SLF3|TC132_ARATH	906	5.6e-262	sp|Q9SLF3|TC132_ARATH Translocase of chloroplast 132, chloroplastic OS=Arabidopsis thaliana OX=3702 GN=TOC132 PE=1 SV=1	--	--	--	--	--	--	--	--	--	--
Isoform0000478	XP_018684332.1	1001.9	1.6e-289	XP_018684332.1 PREDICTED: LOW QUALITY PROTEIN: uncharacterized protein LOC103991435 [Musa acuminata subsp. malaccensis] [Musa acuminata]	--	--	--	--	--	--	--	--	--	--	--	--	--	--
Isoform0000479	XP_009396682.1	735.7	2.2e-209	XP_009396682.1 PREDICTED: D-3-phosphoglycerate dehydrogenase 1, chloroplastic-like [Musa acuminata subsp. malaccensis] [Musa acuminata]	sp|O49485|SERA1_ARATH	657.5	3.5e-187	sp|O49485|SERA1_ARATH D-3-phosphoglycerate dehydrogenase 1, chloroplastic OS=Arabidopsis thaliana OX=3702 GN=PGDH1 PE=1 SV=1	At4g34200	657.5	5.2e-188	KOG0068	D-3-phosphoglycerate dehydrogenase, D-isomer-specific 2-hydroxy acid dehydrogenase superfamily	K00058//serA; D-3-phosphoglycerate dehydrogenase / 2-oxoglutarate reductase [EC:1.1.1.95 1.1.1.399]	6.6e-210	735.7	mus:103981666	;ko00260//Glycine, serine and threonine metabolism//Amino acid metabolism//Metabolism
Isoform0000480	THU68736.1	2039.6	0	THU68736.1 hypothetical protein C4D60_Mb08t07000 [Musa balbisiana]	sp|Q7PC84|AB39G_ARATH	1751.9	0	sp|Q7PC84|AB39G_ARATH ABC transporter G family member 39 OS=Arabidopsis thaliana OX=3702 GN=ABCG39 PE=3 SV=1	At2g36380	1737.2	0	KOG0065	Pleiotropic drug resistance proteins (PDR1-15), ABC superfamily	--	--	--	--	--
Isoform0000481	XP_009417945.1	896.7	7.4e-258	XP_009417945.1 PREDICTED: uncharacterized protein LOC103998248 [Musa acuminata subsp. malaccensis] [Musa acuminata]	sp|Q5R8D8|DNJC7_PONAB	171.4	7.5e-41	sp|Q5R8D8|DNJC7_PONAB DnaJ homolog subfamily C member 7 OS=Pongo abelii OX=9601 GN=DNAJC7 PE=2 SV=1	At2g41520	337	1.5e-91	KOG0550	Molecular chaperone (DnaJ superfamily)	K09527//DNAJC7; DnaJ homolog subfamily C member 7	2.2e-258	896.7	mus:103998248	--
Isoform0000482	XP_010909957.1	1080.9	0	XP_010909957.1 translocase of chloroplast 159, chloroplastic isoform X2 [Elaeis guineensis]	sp|O81283|TC159_ARATH	883.6	2.9e-255	sp|O81283|TC159_ARATH Translocase of chloroplast 159, chloroplastic OS=Arabidopsis thaliana OX=3702 GN=TOC159 PE=1 SV=1	--	--	--	--	--	--	--	--	--	--
Isoform0000483	XP_009398575.1	2228	0	XP_009398575.1 PREDICTED: regulator of nonsense transcripts 1 homolog isoform X2 [Musa acuminata subsp. malaccensis] [Musa acuminata]	sp|Q9FJR0|RENT1_ARATH	1880.1	0	sp|Q9FJR0|RENT1_ARATH Regulator of nonsense transcripts 1 homolog OS=Arabidopsis thaliana OX=3702 GN=UPF1 PE=1 SV=2	At5g47010	1840.9	0	KOG1802	RNA helicase nonsense mRNA reducing factor (pNORF1)	K14326//UPF1; regulator of nonsense transcripts 1 [EC:3.6.4.-]	0	2223.4	mus:103983130	;ko03015//mRNA surveillance pathway//Translation//Genetic Information Processing
Isoform0000484	XP_009404367.1	1637.5	0	XP_009404367.1 PREDICTED: uncharacterized protein LOC103987711 isoform X4 [Musa acuminata subsp. malaccensis] [Musa acuminata]	--	--	--	--	--	--	--	--	--	--	--	--	--	--
Isoform0000485	THU59885.1	1139.4	0	THU59885.1 hypothetical protein C4D60_Mb07t06730 [Musa balbisiana]	sp|A2YX04|SPL15_ORYSI	675.2	1.6e-192	sp|A2YX04|SPL15_ORYSI Squamosa promoter-binding-like protein 15 OS=Oryza sativa subsp. indica OX=39946 GN=SPL15 PE=2 SV=1	--	--	--	--	--	--	--	--	--	--
Isoform0000486	XP_009396617.1	528.1	6.9e-147	XP_009396617.1 PREDICTED: uncharacterized protein LOC103981590 [Musa acuminata subsp. malaccensis] [Musa acuminata]	sp|O48716|JGB_ARATH	363.6	1e-98	sp|O48716|JGB_ARATH Protein JINGUBANG OS=Arabidopsis thaliana OX=3702 GN=JGB PE=1 SV=1	At2g26490	363.6	1.5e-99	KOG4155	FOG: WD40 repeat	--	--	--	--	--
Isoform0000487	XP_009396182.1	2185.6	0	XP_009396182.1 PREDICTED: ABC transporter B family member 1 [Musa acuminata subsp. malaccensis] [Musa acuminata]	sp|Q9ZR72|AB1B_ARATH	1876.7	0	sp|Q9ZR72|AB1B_ARATH ABC transporter B family member 1 OS=Arabidopsis thaliana OX=3702 GN=ABCB1 PE=1 SV=1	At2g36910	1876.7	0	KOG0055	Multidrug/pheromone exporter, ABC superfamily	K05658//ABCB1; ATP-binding cassette, subfamily B (MDR/TAP), member 1 [EC:7.6.2.2]	0	2185.6	mus:103981250	ko02010//ABC transporters//Membrane transport//Environmental Information Processing
Isoform0000488	XP_009389139.1	1886.7	0	XP_009389139.1 PREDICTED: transcription initiation factor TFIID subunit 1 [Musa acuminata subsp. malaccensis] [Musa acuminata]	sp|Q67W65|TAF1_ORYSJ	1367.4	0	sp|Q67W65|TAF1_ORYSJ Transcription initiation factor TFIID subunit 1 OS=Oryza sativa subsp. japonica OX=39947 GN=TAF1 PE=2 SV=1	At1g32750	1160.6	0	KOG0008	Transcription initiation factor TFIID, subunit TAF1	K03125//TAF1; transcription initiation factor TFIID subunit 1 [EC:2.3.1.48 2.7.11.1]	0	1886.7	mus:103975786	ko03022//Basal transcription factors//Transcription//Genetic Information Processing
Isoform0000489	THU56736.1	1352	0	THU56736.1 hypothetical protein C4D60_Mb11t20340 [Musa balbisiana]	sp|O80386|CIP7_ARATH	213	2.2e-53	sp|O80386|CIP7_ARATH COP1-interacting protein 7 OS=Arabidopsis thaliana OX=3702 GN=CIP7 PE=1 SV=1	--	--	--	--	--	--	--	--	--	--
Isoform0000490	XP_009401512.1	713	1.5e-202	XP_009401512.1 PREDICTED: squamosa promoter-binding-like protein 15 [Musa acuminata subsp. malaccensis] [Musa acuminata]	sp|A2YX04|SPL15_ORYSI	528.1	3.2e-148	sp|A2YX04|SPL15_ORYSI Squamosa promoter-binding-like protein 15 OS=Oryza sativa subsp. indica OX=39946 GN=SPL15 PE=2 SV=1	--	--	--	--	--	--	--	--	--	--
Isoform0000491	--	--	--	--	--	--	--	--	--	--	--	--	--	--	--	--	--	--
Isoform0000492	THU44837.1	987.3	4.2e-285	THU44837.1 hypothetical protein C4D60_Mb02t11570 [Musa balbisiana]	--	--	--	--	--	--	--	--	--	--	--	--	--	--
Isoform0000493	XP_009384953.1	2125.1	0	XP_009384953.1 PREDICTED: mediator of RNA polymerase II transcription subunit 33A-like [Musa acuminata subsp. malaccensis] [Musa acuminata]	sp|Q9LUG9|MD33A_ARATH	914.4	1.6e-264	sp|Q9LUG9|MD33A_ARATH Mediator of RNA polymerase II transcription subunit 33A OS=Arabidopsis thaliana OX=3702 GN=MED33A PE=1 SV=1	--	--	--	--	--	--	--	--	--	--
Isoform0000494	THU56508.1	547.7	8.5e-153	THU56508.1 hypothetical protein C4D60_Mb11t17970 [Musa balbisiana]	sp|F4I171|MD15A_ARATH	330.5	9.6e-89	sp|F4I171|MD15A_ARATH Mediator of RNA polymerase II transcription subunit 15a OS=Arabidopsis thaliana OX=3702 GN=MED15A PE=1 SV=1	--	--	--	--	--	K14972//PAXIP1; PAX-interacting protein 1	4.3e-153	547	pda:103723566	--
Isoform0000495	THU56890.1	572.4	3.2e-160	THU56890.1 hypothetical protein C4D60_Mb11t21980 [Musa balbisiana]	--	--	--	--	--	--	--	--	--	--	--	--	--	--
Isoform0000496	THU58064.1	1603.6	0	THU58064.1 hypothetical protein C4D60_Mb03t10250 [Musa balbisiana]	sp|Q9LTT8|VCS_ARATH	957.6	1.6e-277	sp|Q9LTT8|VCS_ARATH Enhancer of mRNA-decapping protein 4 OS=Arabidopsis thaliana OX=3702 GN=VCS PE=1 SV=1	At3g13300	936	7.5e-272	KOG1916	Nuclear protein, contains WD40 repeats	--	--	--	--	--
Isoform0000497	XP_009400780.1	1944.5	0	XP_009400780.1 PREDICTED: protein TPR2-like isoform X1 [Musa acuminata subsp. malaccensis] [Musa acuminata]	sp|Q0J7U6|TPR2_ORYSJ	1844.3	0	sp|Q0J7U6|TPR2_ORYSJ Protein TOPLESS-RELATED PROTEIN 2 OS=Oryza sativa subsp. japonica OX=39947 GN=TPR2 PE=1 SV=1	At1g15750	1423.3	0	KOG0266	WD40 repeat-containing protein	--	--	--	--	--
Isoform0000498	XP_010913811.1	1919.8	0	XP_010913811.1 pre-mRNA-splicing factor ATP-dependent RNA helicase DEAH7 isoform X1 [Elaeis guineensis]	sp|F4K2E9|PRP16_ARATH	1625.1	0	sp|F4K2E9|PRP16_ARATH Pre-mRNA-splicing factor ATP-dependent RNA helicase DEAH7 OS=Arabidopsis thaliana OX=3702 GN=CUV PE=1 SV=1	At5g13010	1617.8	0	KOG0924	mRNA splicing factor ATP-dependent RNA helicase	K12815//DHX38; pre-mRNA-splicing factor ATP-dependent RNA helicase DHX38/PRP16 [EC:3.6.4.13]	0	1919.8	egu:105039370	ko03040//Spliceosome//Transcription//Genetic Information Processing
Isoform0000499	XP_009383975.1	1182.5	0	XP_009383975.1 PREDICTED: uncharacterized protein LOC103971636 [Musa acuminata subsp. malaccensis] [Musa acuminata]	sp|O80386|CIP7_ARATH	221.5	6.3e-56	sp|O80386|CIP7_ARATH COP1-interacting protein 7 OS=Arabidopsis thaliana OX=3702 GN=CIP7 PE=1 SV=1	--	--	--	--	--	--	--	--	--	--
Isoform0000500	XP_009403267.1	1672.9	0	XP_009403267.1 PREDICTED: C2 and GRAM domain-containing protein At1g03370 isoform X1 [Musa acuminata subsp. malaccensis] [Musa acuminata]	sp|Q9ZVT9|C2GR1_ARATH	1216.8	0	sp|Q9ZVT9|C2GR1_ARATH C2 and GRAM domain-containing protein At1g03370 OS=Arabidopsis thaliana OX=3702 GN=At1g03370 PE=2 SV=4	At1g03370_2	1206.4	0	KOG1032	Uncharacterized conserved protein, contains GRAM domain	--	--	--	--	--
Isoform0000501	XP_009408864.1	1959.1	0	XP_009408864.1 PREDICTED: phospholipid-transporting ATPase 6-like [Musa acuminata subsp. malaccensis] [Musa acuminata]	sp|Q9LNQ4|ALA4_ARATH	1660.2	0	sp|Q9LNQ4|ALA4_ARATH Probable phospholipid-transporting ATPase 4 OS=Arabidopsis thaliana OX=3702 GN=ALA4 PE=3 SV=2	At1g17500	1643.6	0	KOG0206	P-type ATPase	K01530//E7.6.2.1; phospholipid-translocating ATPase [EC:7.6.2.1]	0	1959.1	mus:103991225	--
Isoform0000502	XP_009391341.1	1938.7	0	XP_009391341.1 PREDICTED: uncharacterized protein LOC103977519 [Musa acuminata subsp. malaccensis] [Musa acuminata]	--	--	--	--	--	--	--	--	--	--	--	--	--	--
Isoform0000503	THU69642.1	2039.6	0	THU69642.1 hypothetical protein C4D60_Mb08t16550 [Musa balbisiana]	sp|Q9SIZ8|RKP_ARATH	1395.6	0	sp|Q9SIZ8|RKP_ARATH E3 ubiquitin-protein ligase RKP OS=Arabidopsis thaliana OX=3702 GN=RKP PE=2 SV=2	At2g22020	808.9	1.4e-233	KOG2242	Scaffold/matrix specific factor hnRNP-U/SAF-A, contains SPRY domain	K12169//KPC1; Kip1 ubiquitination-promoting complex protein 1 [EC:2.3.2.27]	0	2030.4	mus:103973458	--
Isoform0000504	THU65335.1	1777.3	0	THU65335.1 hypothetical protein C4D60_Mb05t02570 [Musa balbisiana]	sp|Q9FPT1|UBP12_ARATH	1585.9	0	sp|Q9FPT1|UBP12_ARATH Ubiquitin carboxyl-terminal hydrolase 12 OS=Arabidopsis thaliana OX=3702 GN=UBP12 PE=1 SV=2	At5g06600	1598.9	0	KOG1863	Ubiquitin carboxyl-terminal hydrolase	K11838//USP7; ubiquitin carboxyl-terminal hydrolase 7 [EC:3.4.19.12]	0	1775	mus:103983512	--
Isoform0000505	XP_018685381.1	2233.8	0	XP_018685381.1 PREDICTED: pleiotropic drug resistance protein 2-like [Musa acuminata subsp. malaccensis] [Musa acuminata]	sp|Q7PC84|AB39G_ARATH	1920.6	0	sp|Q7PC84|AB39G_ARATH ABC transporter G family member 39 OS=Arabidopsis thaliana OX=3702 GN=ABCG39 PE=3 SV=1	At2g36380	1903.6	0	KOG0065	Pleiotropic drug resistance proteins (PDR1-15), ABC superfamily	--	--	--	--	--
Isoform0000506	AMM06269.1	1722.2	0	AMM06269.1 'photosystem I P700 apoprotein A1 [Vicia sativa]	sp|Q2L903|PSAB_GOSHI	1533.9	0	sp|Q2L903|PSAB_GOSHI Photosystem I P700 chlorophyll a apoprotein A2 OS=Gossypium hirsutum OX=3635 GN=psaB PE=3 SV=1	--	--	--	--	--	K02690//psaB; photosystem I P700 chlorophyll a apoprotein A2	0	1533.9	tcc:9978109	;ko00195//Photosynthesis//Energy metabolism//Metabolism
Isoform0000507	XP_009419988.1	2018	0	XP_009419988.1 PREDICTED: splicing factor 3B subunit 1 [Musa acuminata subsp. malaccensis] [Musa acuminata]	sp|O57683|SF3B1_XENLA	1466.8	0	sp|O57683|SF3B1_XENLA Splicing factor 3B subunit 1 OS=Xenopus laevis OX=8355 GN=sf3b1 PE=2 SV=1	At5g64270	1761.9	0	KOG0213	Splicing factor 3b, subunit 1	K12828//SF3B1; splicing factor 3B subunit 1	0	2018	mus:103999839	ko03040//Spliceosome//Transcription//Genetic Information Processing
Isoform0000508	XP_009415474.1	1625.1	0	XP_009415474.1 PREDICTED: protein transport protein SEC16B homolog isoform X2 [Musa acuminata subsp. malaccensis] [Musa acuminata]	sp|Q9FGK8|SC16B_ARATH	821.6	1.4e-236	sp|Q9FGK8|SC16B_ARATH Protein transport protein SEC16B homolog OS=Arabidopsis thaliana OX=3702 GN=SEC16B PE=1 SV=1	At5g47490	821.6	2.1e-237	KOG1913	Regucalcin gene promoter region-related protein (RGPR)	K20353//SEC16; COPII coat assembly protein SEC16	0	1618.6	mus:103996291	--
Isoform0000509	XP_009418628.1	1496.9	0	XP_009418628.1 PREDICTED: probable ubiquitin-conjugating enzyme E2 23 [Musa acuminata subsp. malaccensis] [Musa acuminata]	sp|Q9ZVX1|UBC23_ARATH	911.4	1.3e-263	sp|Q9ZVX1|UBC23_ARATH Probable ubiquitin-conjugating enzyme E2 23 OS=Arabidopsis thaliana OX=3702 GN=UBC23 PE=1 SV=1	At2g16920	911.4	2e-264	KOG0895	Ubiquitin-conjugating enzyme	K10581//UBE2O; ubiquitin-conjugating enzyme E2 O [EC:2.3.2.24]	0	1496.9	mus:103998771	ko04120//Ubiquitin mediated proteolysis//Folding, sorting and degradation//Genetic Information Processing
Isoform0000510	XP_009399230.1	1335.5	0	XP_009399230.1 PREDICTED: auxin response factor 17 [Musa acuminata subsp. malaccensis] [Musa acuminata]	sp|Q653U3|ARFQ_ORYSJ	1090.5	0	sp|Q653U3|ARFQ_ORYSJ Auxin response factor 17 OS=Oryza sativa subsp. japonica OX=39947 GN=ARF17 PE=2 SV=1	--	--	--	--	--	--	--	--	--	--
Isoform0000511	XP_009382963.1	1251.9	0	XP_009382963.1 PREDICTED: uncharacterized protein LOC103970773 [Musa acuminata subsp. malaccensis] [Musa acuminata]	sp|F4IDB2|PHL_ARATH	465.7	1.9e-129	sp|F4IDB2|PHL_ARATH Protein PHYTOCHROME-DEPENDENT LATE-FLOWERING OS=Arabidopsis thaliana OX=3702 GN=PHL PE=1 SV=1	--	--	--	--	--	--	--	--	--	--
Isoform0000512	XP_009398575.1	2218.7	0	XP_009398575.1 PREDICTED: regulator of nonsense transcripts 1 homolog isoform X2 [Musa acuminata subsp. malaccensis] [Musa acuminata]	sp|Q9FJR0|RENT1_ARATH	1880.9	0	sp|Q9FJR0|RENT1_ARATH Regulator of nonsense transcripts 1 homolog OS=Arabidopsis thaliana OX=3702 GN=UPF1 PE=1 SV=2	At5g47010	1842	0	KOG1802	RNA helicase nonsense mRNA reducing factor (pNORF1)	K14326//UPF1; regulator of nonsense transcripts 1 [EC:3.6.4.-]	0	2214.1	mus:103983130	;ko03015//mRNA surveillance pathway//Translation//Genetic Information Processing
Isoform0000513	THU61813.1	248.4	1.1e-62	THU61813.1 hypothetical protein C4D60_Mb07t27220 [Musa balbisiana]	--	--	--	--	--	--	--	--	--	--	--	--	--	--
Isoform0000514	XP_009408864.1	1467.2	0	XP_009408864.1 PREDICTED: phospholipid-transporting ATPase 6-like [Musa acuminata subsp. malaccensis] [Musa acuminata]	sp|Q9LNQ4|ALA4_ARATH	1209.1	0	sp|Q9LNQ4|ALA4_ARATH Probable phospholipid-transporting ATPase 4 OS=Arabidopsis thaliana OX=3702 GN=ALA4 PE=3 SV=2	At1g72700	1195.3	0	KOG0206	P-type ATPase	K01530//E7.6.2.1; phospholipid-translocating ATPase [EC:7.6.2.1]	0	1467.2	mus:103991225	--
Isoform0000515	XP_009385959.1	2045.8	0	XP_009385959.1 PREDICTED: probable cellulose synthase A catalytic subunit 5 [UDP-forming] [Musa acuminata subsp. malaccensis] [Musa acuminata]	sp|A2XNT2|CESA5_ORYSI	1923.3	0	sp|A2XNT2|CESA5_ORYSI Probable cellulose synthase A catalytic subunit 5 [UDP-forming] OS=Oryza sativa subsp. indica OX=39946 GN=CESA5 PE=3 SV=1	--	--	--	--	--	K10999//CESA; cellulose synthase A [EC:2.4.1.12]	0	2045.8	mus:103973182	--
Isoform0000516	THU44837.1	978.4	1.9e-282	THU44837.1 hypothetical protein C4D60_Mb02t11570 [Musa balbisiana]	--	--	--	--	--	--	--	--	--	--	--	--	--	--
Isoform0000517	XP_018679090.1	768.8	2.3e-219	XP_018679090.1 PREDICTED: disease resistance protein RGA2-like isoform X1 [Musa acuminata subsp. malaccensis] [Musa acuminata]	sp|Q7XA42|RGA1_SOLBU	332	3.3e-89	sp|Q7XA42|RGA1_SOLBU Putative disease resistance protein RGA1 OS=Solanum bulbocastanum OX=147425 GN=RGA1 PE=2 SV=2	At3g14470	329.3	3.2e-89	KOG4658	Apoptotic ATPase	--	--	--	--	--
Isoform0000518	XP_009385959.1	1608.6	0	XP_009385959.1 PREDICTED: probable cellulose synthase A catalytic subunit 5 [UDP-forming] [Musa acuminata subsp. malaccensis] [Musa acuminata]	sp|A2XNT2|CESA5_ORYSI	1516.5	0	sp|A2XNT2|CESA5_ORYSI Probable cellulose synthase A catalytic subunit 5 [UDP-forming] OS=Oryza sativa subsp. indica OX=39946 GN=CESA5 PE=3 SV=1	--	--	--	--	--	K10999//CESA; cellulose synthase A [EC:2.4.1.12]	0	1608.6	mus:103973182	--
Isoform0000519	XP_009382338.1	1979.5	0	XP_009382338.1 PREDICTED: tubulin-folding cofactor D isoform X1 [Musa acuminata subsp. malaccensis] [Musa acuminata]	sp|Q8L5R3|TBCD_ARATH	1466.8	0	sp|Q8L5R3|TBCD_ARATH Tubulin-folding cofactor D OS=Arabidopsis thaliana OX=3702 GN=TFCD PE=2 SV=1	At3g60740	1453.3	0	KOG1943	Beta-tubulin folding cofactor D	K21767//TBCD; tubulin-specific chaperone D	0	1979.5	mus:103970331	--
Isoform0000520	XP_009382063.1	1509.6	0	XP_009382063.1 PREDICTED: serine/threonine-protein kinase BCK1/SLK1/SSP31-like [Musa acuminata subsp. malaccensis] [Musa acuminata]	sp|Q9C9U5|SIS8_ARATH	201.1	8.8e-50	sp|Q9C9U5|SIS8_ARATH Probable serine/threonine-protein kinase SIS8 OS=Arabidopsis thaliana OX=3702 GN=SIS8 PE=1 SV=1	At1g16270_2	530.4	9.5e-150	KOG0192	Tyrosine kinase specific for activated (GTP-bound) p21cdc42Hs	--	--	--	--	--
Isoform0000521	THU51584.1	1454.5	0	THU51584.1 hypothetical protein C4D60_Mb06t32560 [Musa balbisiana]	sp|F4JRP0|STIL3_ARATH	812.4	8.3e-234	sp|F4JRP0|STIL3_ARATH Protein STICHEL-like 3 OS=Arabidopsis thaliana OX=3702 GN=At4g18820 PE=3 SV=1	At4g18820	751.1	3.4e-216	KOG0989	Replication factor C, subunit RFC4	--	--	--	--	--
Isoform0000522	RWV87950.1	543.1	2.1e-151	RWV87950.1 hypothetical protein GW17_00050009 [Ensete ventricosum]	--	--	--	--	At5g55100	213.8	2e-54	KOG1847	mRNA splicing factor	--	--	--	--	--
Isoform0000523	XP_009391799.1	807.4	5.9e-231	XP_009391799.1 PREDICTED: uncharacterized protein LOC103977876 [Musa acuminata subsp. malaccensis] [Musa acuminata]	--	--	--	--	--	--	--	--	--	--	--	--	--	--
Isoform0000524	THU59885.1	1289.2	0	THU59885.1 hypothetical protein C4D60_Mb07t06730 [Musa balbisiana]	sp|A2YX04|SPL15_ORYSI	780.8	2.6e-224	sp|A2YX04|SPL15_ORYSI Squamosa promoter-binding-like protein 15 OS=Oryza sativa subsp. indica OX=39946 GN=SPL15 PE=2 SV=1	--	--	--	--	--	--	--	--	--	--
Isoform0000525	XP_009410312.1	921	3.7e-265	XP_009410312.1 PREDICTED: uncharacterized protein LOC103992367 isoform X1 [Musa acuminata subsp. malaccensis] [Musa acuminata]	--	--	--	--	--	--	--	--	--	--	--	--	--	--
Isoform0000526	THU44575.1	1623.6	0	THU44575.1 hypothetical protein C4D60_Mb02t08820 [Musa balbisiana]	sp|Q6DRL5|MBB1A_DANRE	62.4	4.9e-08	sp|Q6DRL5|MBB1A_DANRE Myb-binding protein 1A-like protein OS=Danio rerio OX=7955 GN=mybbp1a PE=1 SV=1	At5g64420	929.1	9.2e-270	KOG1926	Predicted regulator of rRNA gene transcription (MYB-binding protein)	K02331//POL5; DNA polymerase phi [EC:2.7.7.7]	0	1620.9	mus:103976129	--
Isoform0000527	RZR84271.1	695.7	2.5e-197	RZR84271.1 hypothetical protein BHM03_00011055 [Ensete ventricosum]	sp|Q7XA40|RGA3_SOLBU	166.8	1.8e-39	sp|Q7XA40|RGA3_SOLBU Putative disease resistance protein RGA3 OS=Solanum bulbocastanum OX=147425 GN=RGA3 PE=2 SV=2	At3g07040	146.4	3.8e-34	KOG4658	Apoptotic ATPase	--	--	--	--	--
Isoform0000528	XP_009410479.1	1978.8	0	XP_009410479.1 PREDICTED: putative phospholipid-transporting ATPase 9 isoform X1 [Musa acuminata subsp. malaccensis] [Musa acuminata]	sp|Q9SX33|ALA9_ARATH	1727.6	0	sp|Q9SX33|ALA9_ARATH Putative phospholipid-transporting ATPase 9 OS=Arabidopsis thaliana OX=3702 GN=ALA9 PE=3 SV=1	At1g68710	1727.6	0	KOG0206	P-type ATPase	--	--	--	--	--
Isoform0000529	XP_009400780.1	2003	0	XP_009400780.1 PREDICTED: protein TPR2-like isoform X1 [Musa acuminata subsp. malaccensis] [Musa acuminata]	sp|Q0J7U6|TPR2_ORYSJ	1892.5	0	sp|Q0J7U6|TPR2_ORYSJ Protein TOPLESS-RELATED PROTEIN 2 OS=Oryza sativa subsp. japonica OX=39947 GN=TPR2 PE=1 SV=1	At1g15750	1434.5	0	KOG0266	WD40 repeat-containing protein	--	--	--	--	--
Isoform0000530	XP_009411673.2	1867.4	0	XP_009411673.2 PREDICTED: putative E3 ubiquitin-protein ligase LIN-1 [Musa acuminata subsp. malaccensis] [Musa acuminata]	sp|C6L7U1|LIN1_LOTJA	330.9	7.3e-89	sp|C6L7U1|LIN1_LOTJA Putative E3 ubiquitin-protein ligase LIN-1 OS=Lotus japonicus OX=34305 GN=CERBERUS PE=2 SV=2	--	--	--	--	--	--	--	--	--	--
Isoform0000531	THU49494.1	308.9	6.6e-81	THU49494.1 hypothetical protein C4D60_Mb06t10150 [Musa balbisiana]	sp|Q9CA42|CRWN3_ARATH	119.4	3.3e-25	sp|Q9CA42|CRWN3_ARATH Protein CROWDED NUCLEI 3 OS=Arabidopsis thaliana OX=3702 GN=CRWN3 PE=1 SV=1	--	--	--	--	--	--	--	--	--	--
Isoform0000532	XP_009399230.1	1335.5	0	XP_009399230.1 PREDICTED: auxin response factor 17 [Musa acuminata subsp. malaccensis] [Musa acuminata]	sp|Q653U3|ARFQ_ORYSJ	1090.5	0	sp|Q653U3|ARFQ_ORYSJ Auxin response factor 17 OS=Oryza sativa subsp. japonica OX=39947 GN=ARF17 PE=2 SV=1	--	--	--	--	--	--	--	--	--	--
Isoform0000533	XP_009382583.1	2012.7	0	XP_009382583.1 PREDICTED: F-box protein At3g54460 isoform X1 [Musa acuminata subsp. malaccensis] [Musa acuminata]	sp|Q9M1I1|FB304_ARATH	1412.5	0	sp|Q9M1I1|FB304_ARATH F-box protein At3g54460 OS=Arabidopsis thaliana OX=3702 GN=At3g54460 PE=2 SV=1	At5g43530	129.8	3.7e-29	KOG1001	Helicase-like transcription factor HLTF/DNA helicase RAD5, DEAD-box superfamily	--	--	--	--	--
Isoform0000534	XP_009409358.1	2123.2	0	XP_009409358.1 PREDICTED: probable phospholipid-transporting ATPase 4 isoform X1 [Musa acuminata subsp. malaccensis] [Musa acuminata]	sp|Q9LNQ4|ALA4_ARATH	1746.9	0	sp|Q9LNQ4|ALA4_ARATH Probable phospholipid-transporting ATPase 4 OS=Arabidopsis thaliana OX=3702 GN=ALA4 PE=3 SV=2	At1g17500	1730.3	0	KOG0206	P-type ATPase	K01530//E7.6.2.1; phospholipid-translocating ATPase [EC:7.6.2.1]	0	2123.2	mus:103991585	--
Isoform0000535	XP_009404264.1	963.8	4.9e-278	XP_009404264.1 PREDICTED: uncharacterized protein LOC103987635 [Musa acuminata subsp. malaccensis] [Musa acuminata]	--	--	--	--	--	--	--	--	--	--	--	--	--	--
Isoform0000536	XP_018682081.1	1934.8	0	XP_018682081.1 PREDICTED: exportin-7-like isoform X3 [Musa acuminata subsp. malaccensis] [Musa acuminata]	sp|Q5ZLT0|XPO7_CHICK	847.8	1.8e-244	sp|Q5ZLT0|XPO7_CHICK Exportin-7 OS=Gallus gallus OX=9031 GN=XPO7 PE=2 SV=1	At5g06120	1593.6	0	KOG1410	Nuclear transport receptor RanBP16 (importin beta superfamily)	K18460//XPO7; exportin-7	0	1930.2	mus:103986231	--
Isoform0000537	XP_009404264.1	945.3	1.8e-272	XP_009404264.1 PREDICTED: uncharacterized protein LOC103987635 [Musa acuminata subsp. malaccensis] [Musa acuminata]	--	--	--	--	--	--	--	--	--	--	--	--	--	--
Isoform0000538	XP_009415340.1	1976.4	0	XP_009415340.1 PREDICTED: myosin-17 isoform X1 [Musa acuminata subsp. malaccensis] [Musa acuminata]	sp|F4K5J1|MYO17_ARATH	1729.9	0	sp|F4K5J1|MYO17_ARATH Myosin-17 OS=Arabidopsis thaliana OX=3702 GN=XI-K PE=1 SV=2	At5g20490	1623.6	0	KOG0160	Myosin class V heavy chain	K10357//MYO5; myosin V	0	1976.4	mus:103996204	--
Isoform0000539	XP_009410703.1	1583.9	0	XP_009410703.1 PREDICTED: uncharacterized protein LOC103992609 [Musa acuminata subsp. malaccensis] [Musa acuminata]	sp|Q947D2|PRAF1_ARATH	691.4	2.1e-197	sp|Q947D2|PRAF1_ARATH PH, RCC1 and FYVE domains-containing protein 1 OS=Arabidopsis thaliana OX=3702 GN=PRAF1 PE=1 SV=1	7295603	200.7	1.7e-50	KOG1426	FOG: RCC1 domain	--	--	--	--	--
Isoform0000540	XP_009407304.1	1129.8	0	XP_009407304.1 PREDICTED: receptor-like serine/threonine-protein kinase ALE2 isoform X3 [Musa acuminata subsp. malaccensis] [Musa acuminata]	sp|Q8RWW0|ALE2_ARATH	550.4	5.8e-155	sp|Q8RWW0|ALE2_ARATH Receptor-like serine/threonine-protein kinase ALE2 OS=Arabidopsis thaliana OX=3702 GN=ALE2 PE=1 SV=1	At2g20300	438.7	3.7e-122	KOG1187	Serine/threonine protein kinase	--	--	--	--	--
Isoform0000541	THU52952.1	2151.3	0	THU52952.1 hypothetical protein C4D60_Mb10t09310 [Musa balbisiana]	sp|Q9LNQ4|ALA4_ARATH	1731.1	0	sp|Q9LNQ4|ALA4_ARATH Probable phospholipid-transporting ATPase 4 OS=Arabidopsis thaliana OX=3702 GN=ALA4 PE=3 SV=2	At1g72700	1723	0	KOG0206	P-type ATPase	K01530//E7.6.2.1; phospholipid-translocating ATPase [EC:7.6.2.1]	0	2141.7	mus:103968844	--
Isoform0000542	XP_009382963.1	878.6	2e-252	XP_009382963.1 PREDICTED: uncharacterized protein LOC103970773 [Musa acuminata subsp. malaccensis] [Musa acuminata]	sp|F4IDB2|PHL_ARATH	406.4	1.3e-111	sp|F4IDB2|PHL_ARATH Protein PHYTOCHROME-DEPENDENT LATE-FLOWERING OS=Arabidopsis thaliana OX=3702 GN=PHL PE=1 SV=1	--	--	--	--	--	--	--	--	--	--
Isoform0000543	XP_009386394.1	1707.2	0	XP_009386394.1 PREDICTED: uncharacterized protein LOC103973523 isoform X2 [Musa acuminata subsp. malaccensis] [Musa acuminata]	--	--	--	--	At3g47900	481.1	6.6e-135	KOG1887	Ubiquitin carboxyl-terminal hydrolase	--	--	--	--	--
Isoform0000544	XP_009393597.1	1944.9	0	XP_009393597.1 PREDICTED: DExH-box ATP-dependent RNA helicase DExH3 [Musa acuminata subsp. malaccensis] [Musa acuminata]	sp|F4HYJ7|DEXH3_ARATH	1565.1	0	sp|F4HYJ7|DEXH3_ARATH DExH-box ATP-dependent RNA helicase DExH3 OS=Arabidopsis thaliana OX=3702 GN=At1g48650 PE=3 SV=1	At1g48650	1565.1	0	KOG0920	ATP-dependent RNA helicase A	K14442//DHX36; ATP-dependent RNA helicase DHX36 [EC:3.6.4.13]	0	1944.9	mus:103979246	ko03018//RNA degradation//Folding, sorting and degradation//Genetic Information Processing
Isoform0000545	THU46236.1	2154.4	0	THU46236.1 hypothetical protein C4D60_Mb09t02820 [Musa balbisiana]	sp|Q0JLC5|AB36G_ORYSJ	1986.5	0	sp|Q0JLC5|AB36G_ORYSJ ABC transporter G family member 36 OS=Oryza sativa subsp. japonica OX=39947 GN=ABCG36 PE=2 SV=1	At1g15520	1800.4	0	KOG0065	Pleiotropic drug resistance proteins (PDR1-15), ABC superfamily	--	--	--	--	--
Isoform0000546	THU50634.1	1126.7	0	THU50634.1 hypothetical protein C4D60_Mb06t22350 [Musa balbisiana]	sp|F4K1J4|ATXR7_ARATH	463	1.2e-128	sp|F4K1J4|ATXR7_ARATH Histone-lysine N-methyltransferase ATXR7 OS=Arabidopsis thaliana OX=3702 GN=ATXR7 PE=2 SV=1	At5g42400	466.1	2.2e-130	KOG1080	Histone H3 (Lys4) methyltransferase complex, subunit SET1 and related methyltransferases	--	--	--	--	--
Isoform0000547	XP_009398749.1	293.9	2.2e-76	XP_009398749.1 PREDICTED: nudix hydrolase 2 isoform X1 [Musa acuminata subsp. malaccensis] [Musa acuminata]	sp|Q94B74|NUDT2_ARATH	227.6	8.7e-58	sp|Q94B74|NUDT2_ARATH Nudix hydrolase 2 OS=Arabidopsis thaliana OX=3702 GN=NUDT2 PE=1 SV=1	At5g47650	227.6	1.3e-58	KOG0648	Predicted NUDIX hydrolase FGF-2 and related proteins	--	--	--	--	--
Isoform0000548	XP_009407423.1	864.4	4.1e-248	XP_009407423.1 PREDICTED: putative disease resistance protein RGA3 [Musa acuminata subsp. malaccensis] [Musa acuminata]	sp|Q7XA42|RGA1_SOLBU	365.2	3.5e-99	sp|Q7XA42|RGA1_SOLBU Putative disease resistance protein RGA1 OS=Solanum bulbocastanum OX=147425 GN=RGA1 PE=2 SV=2	At3g14470	357.8	8.4e-98	KOG4658	Apoptotic ATPase	--	--	--	--	--
Isoform0000549	XP_009410479.1	2014.6	0	XP_009410479.1 PREDICTED: putative phospholipid-transporting ATPase 9 isoform X1 [Musa acuminata subsp. malaccensis] [Musa acuminata]	sp|Q9SX33|ALA9_ARATH	1728.8	0	sp|Q9SX33|ALA9_ARATH Putative phospholipid-transporting ATPase 9 OS=Arabidopsis thaliana OX=3702 GN=ALA9 PE=3 SV=1	At1g68710	1728.8	0	KOG0206	P-type ATPase	--	--	--	--	--
Isoform0000550	THU47731.1	1632.5	0	THU47731.1 hypothetical protein C4D60_Mb09t18720 [Musa balbisiana]	sp|A1A697|OHK5_ORYSJ	1236.5	0	sp|A1A697|OHK5_ORYSJ Probable histidine kinase 5 OS=Oryza sativa subsp. japonica OX=39947 GN=HK5 PE=2 SV=1	At5g35750	1143.6	0	KOG0519	Sensory transduction histidine kinase	K14489//AHK2_3_4; arabidopsis histidine kinase 2/3/4 (cytokinin receptor) [EC:2.7.13.3]	0	1549.6	mus:103973463	ko04075//Plant hormone signal transduction//Signal transduction//Environmental Information Processing
Isoform0000551	XP_009417086.1	1231.5	0	XP_009417086.1 PREDICTED: indole-3-acetaldehyde oxidase-like [Musa acuminata subsp. malaccensis] [Musa acuminata]	sp|O23887|ALDO1_MAIZE	993	3.4e-288	sp|O23887|ALDO1_MAIZE Indole-3-acetaldehyde oxidase OS=Zea mays OX=4577 GN=AO1 PE=1 SV=1	At1g04580	836.3	8e-242	KOG0430	Xanthine dehydrogenase	K09842//AAO3; abscisic-aldehyde oxidase [EC:1.2.3.14]	0	1231.5	mus:103997553	;ko00906//Carotenoid biosynthesis//Metabolism of terpenoids and polyketides//Metabolism
Isoform0000552	THU56160.1	750.7	6.5e-214	THU56160.1 hypothetical protein C4D60_Mb11t14320 [Musa balbisiana]	sp|O80386|CIP7_ARATH	217.6	9e-55	sp|O80386|CIP7_ARATH COP1-interacting protein 7 OS=Arabidopsis thaliana OX=3702 GN=CIP7 PE=1 SV=1	--	--	--	--	--	--	--	--	--	--
Isoform0000553	XP_009390465.1	1659.8	0	XP_009390465.1 PREDICTED: auxin response factor 19 isoform X1 [Musa acuminata subsp. malaccensis] [Musa acuminata]	sp|Q0D9R7|ARFS_ORYSJ	1249.6	0	sp|Q0D9R7|ARFS_ORYSJ Auxin response factor 19 OS=Oryza sativa subsp. japonica OX=39947 GN=ARF19 PE=2 SV=2	--	--	--	--	--	--	--	--	--	--
Isoform0000554	XP_009382963.1	1276.5	0	XP_009382963.1 PREDICTED: uncharacterized protein LOC103970773 [Musa acuminata subsp. malaccensis] [Musa acuminata]	sp|F4IDB2|PHL_ARATH	522.7	1.3e-146	sp|F4IDB2|PHL_ARATH Protein PHYTOCHROME-DEPENDENT LATE-FLOWERING OS=Arabidopsis thaliana OX=3702 GN=PHL PE=1 SV=1	--	--	--	--	--	--	--	--	--	--
Isoform0000555	--	--	--	--	--	--	--	--	--	--	--	--	--	--	--	--	--	--
Isoform0000556	THU56508.1	775	3.2e-221	THU56508.1 hypothetical protein C4D60_Mb11t17970 [Musa balbisiana]	sp|F4I171|MD15A_ARATH	460.3	8e-128	sp|F4I171|MD15A_ARATH Mediator of RNA polymerase II transcription subunit 15a OS=Arabidopsis thaliana OX=3702 GN=MED15A PE=1 SV=1	--	--	--	--	--	K14972//PAXIP1; PAX-interacting protein 1	1.1e-214	751.5	mus:103993402	--
Isoform0000557	XP_009408516.1	416.8	2.2e-113	XP_009408516.1 PREDICTED: nuclear pore complex protein NUP1-like [Musa acuminata subsp. malaccensis] [Musa acuminata]	--	--	--	--	--	--	--	--	--	--	--	--	--	--
Isoform0000558	XP_009421162.1	2121.3	0	XP_009421162.1 PREDICTED: cullin-associated NEDD8-dissociated protein 1 [Musa acuminata subsp. malaccensis] [Musa acuminata]	sp|Q8L5Y6|CAND1_ARATH	1752.3	0	sp|Q8L5Y6|CAND1_ARATH Cullin-associated NEDD8-dissociated protein 1 OS=Arabidopsis thaliana OX=3702 GN=CAND1 PE=1 SV=1	At2g02560	1757.3	0	KOG1824	TATA-binding protein-interacting protein	K17263//CAND1; cullin-associated NEDD8-dissociated protein 1	0	2121.3	mus:104000758	--
Isoform0000559	XP_009385959.1	2043.5	0	XP_009385959.1 PREDICTED: probable cellulose synthase A catalytic subunit 5 [UDP-forming] [Musa acuminata subsp. malaccensis] [Musa acuminata]	sp|A2XNT2|CESA5_ORYSI	1921.7	0	sp|A2XNT2|CESA5_ORYSI Probable cellulose synthase A catalytic subunit 5 [UDP-forming] OS=Oryza sativa subsp. indica OX=39946 GN=CESA5 PE=3 SV=1	--	--	--	--	--	K10999//CESA; cellulose synthase A [EC:2.4.1.12]	0	2043.5	mus:103973182	--
Isoform0000560	XP_009397275.1	418.7	5.8e-114	XP_009397275.1 PREDICTED: uncharacterized protein LOC103982166 [Musa acuminata subsp. malaccensis] [Musa acuminata]	--	--	--	--	--	--	--	--	--	--	--	--	--	--
Isoform0000561	XP_009384953.1	2111.3	0	XP_009384953.1 PREDICTED: mediator of RNA polymerase II transcription subunit 33A-like [Musa acuminata subsp. malaccensis] [Musa acuminata]	sp|Q9LUG9|MD33A_ARATH	914.1	2e-264	sp|Q9LUG9|MD33A_ARATH Mediator of RNA polymerase II transcription subunit 33A OS=Arabidopsis thaliana OX=3702 GN=MED33A PE=1 SV=1	--	--	--	--	--	--	--	--	--	--
Isoform0000562	XP_009383471.1	2297.7	0	XP_009383471.1 PREDICTED: ABC transporter G family member 42-like [Musa acuminata subsp. malaccensis] [Musa acuminata]	sp|Q5Z9S8|AB42G_ORYSJ	2063.5	0	sp|Q5Z9S8|AB42G_ORYSJ ABC transporter G family member 42 OS=Oryza sativa subsp. japonica OX=39947 GN=ABCG42 PE=2 SV=1	At1g59870	1907.5	0	KOG0065	Pleiotropic drug resistance proteins (PDR1-15), ABC superfamily	--	--	--	--	--
Isoform0000563	XP_027364492.1	1958.3	0	XP_027364492.1 uncharacterized protein LOC113871597 isoform X3 [Abrus precatorius]	sp|Q5ZK92|SPAST_CHICK	237.3	1.1e-60	sp|Q5ZK92|SPAST_CHICK Spastin OS=Gallus gallus OX=9031 GN=SPAST PE=2 SV=2	At1g02890_2	812	1.6e-234	KOG0737	AAA+-type ATPase	--	--	--	--	--
Isoform0000564	XP_009416492.1	911	3.6e-262	XP_009416492.1 PREDICTED: probable ubiquitin-conjugating enzyme E2 24 isoform X2 [Musa acuminata subsp. malaccensis] [Musa acuminata]	sp|Q8VY10|UBC24_ARATH	569.3	1.2e-160	sp|Q8VY10|UBC24_ARATH Probable ubiquitin-conjugating enzyme E2 24 OS=Arabidopsis thaliana OX=3702 GN=UBC24 PE=1 SV=1	At2g16920	454.1	8.3e-127	KOG0895	Ubiquitin-conjugating enzyme	K10581//UBE2O; ubiquitin-conjugating enzyme E2 O [EC:2.3.2.24]	1.2e-261	907.5	mus:103997076	ko04120//Ubiquitin mediated proteolysis//Folding, sorting and degradation//Genetic Information Processing
Isoform0000565	XP_009418628.1	1499.2	0	XP_009418628.1 PREDICTED: probable ubiquitin-conjugating enzyme E2 23 [Musa acuminata subsp. malaccensis] [Musa acuminata]	sp|Q9ZVX1|UBC23_ARATH	917.1	2.4e-265	sp|Q9ZVX1|UBC23_ARATH Probable ubiquitin-conjugating enzyme E2 23 OS=Arabidopsis thaliana OX=3702 GN=UBC23 PE=1 SV=1	At2g16920	917.1	3.6e-266	KOG0895	Ubiquitin-conjugating enzyme	K10581//UBE2O; ubiquitin-conjugating enzyme E2 O [EC:2.3.2.24]	0	1499.2	mus:103998771	ko04120//Ubiquitin mediated proteolysis//Folding, sorting and degradation//Genetic Information Processing
Isoform0000566	XP_009418628.1	1474.1	0	XP_009418628.1 PREDICTED: probable ubiquitin-conjugating enzyme E2 23 [Musa acuminata subsp. malaccensis] [Musa acuminata]	sp|Q9ZVX1|UBC23_ARATH	894.8	1.3e-258	sp|Q9ZVX1|UBC23_ARATH Probable ubiquitin-conjugating enzyme E2 23 OS=Arabidopsis thaliana OX=3702 GN=UBC23 PE=1 SV=1	At2g16920	894.8	1.9e-259	KOG0895	Ubiquitin-conjugating enzyme	K10581//UBE2O; ubiquitin-conjugating enzyme E2 O [EC:2.3.2.24]	0	1474.1	mus:103998771	ko04120//Ubiquitin mediated proteolysis//Folding, sorting and degradation//Genetic Information Processing
Isoform0000567	XP_009421072.1	1337.4	0	XP_009421072.1 PREDICTED: protein SUPPRESSOR OF PHYA-105 1-like [Musa acuminata subsp. malaccensis] [Musa acuminata]	sp|Q9T014|SPA2_ARATH	751.1	2.3e-215	sp|Q9T014|SPA2_ARATH Protein SPA1-RELATED 2 OS=Arabidopsis thaliana OX=3702 GN=SPA2 PE=1 SV=2	At4g11110_1	165.2	7.9e-40	KOG1033	eIF-2alpha kinase PEK/EIF2AK3	K16240//SPA1; protein suppressor of PHYA-105 1	0	1337.4	mus:104000689	ko04712//Circadian rhythm - plant//Environmental adaptation//Organismal Systems
Isoform0000568	THU53031.1	1396.7	0	THU53031.1 hypothetical protein C4D60_Mb10t10150 [Musa balbisiana]	sp|Q9SX33|ALA9_ARATH	1192.2	0	sp|Q9SX33|ALA9_ARATH Putative phospholipid-transporting ATPase 9 OS=Arabidopsis thaliana OX=3702 GN=ALA9 PE=3 SV=1	At1g68710	1192.2	0	KOG0206	P-type ATPase	--	--	--	--	--
Isoform0000569	XP_009411673.2	1859.3	0	XP_009411673.2 PREDICTED: putative E3 ubiquitin-protein ligase LIN-1 [Musa acuminata subsp. malaccensis] [Musa acuminata]	sp|C6L7U1|LIN1_LOTJA	324.3	6.8e-87	sp|C6L7U1|LIN1_LOTJA Putative E3 ubiquitin-protein ligase LIN-1 OS=Lotus japonicus OX=34305 GN=CERBERUS PE=2 SV=2	--	--	--	--	--	--	--	--	--	--
Isoform0000570	XP_010933429.1	1575.1	0	XP_010933429.1 uncharacterized protein LOC105053825 isoform X2 [Elaeis guineensis]	--	--	--	--	At1g79190	1000.3	3.2e-291	KOG4524	Uncharacterized conserved protein	K20403//TTI1; TELO2-interacting protein 1	0	1575.1	egu:105053825	--
Isoform0000571	THU64033.1	83.6	4.3e-13	THU64033.1 hypothetical protein C4D60_Mb01t22170 [Musa balbisiana]	--	--	--	--	--	--	--	--	--	--	--	--	--	--
Isoform0000572	XP_009398575.1	2137.8	0	XP_009398575.1 PREDICTED: regulator of nonsense transcripts 1 homolog isoform X2 [Musa acuminata subsp. malaccensis] [Musa acuminata]	sp|Q9FJR0|RENT1_ARATH	1864.4	0	sp|Q9FJR0|RENT1_ARATH Regulator of nonsense transcripts 1 homolog OS=Arabidopsis thaliana OX=3702 GN=UPF1 PE=1 SV=2	At5g47010	1825.4	0	KOG1802	RNA helicase nonsense mRNA reducing factor (pNORF1)	K14326//UPF1; regulator of nonsense transcripts 1 [EC:3.6.4.-]	0	2133.2	mus:103983130	;ko03015//mRNA surveillance pathway//Translation//Genetic Information Processing
Isoform0000573	XP_009408864.1	2035.8	0	XP_009408864.1 PREDICTED: phospholipid-transporting ATPase 6-like [Musa acuminata subsp. malaccensis] [Musa acuminata]	sp|Q9LNQ4|ALA4_ARATH	1704.1	0	sp|Q9LNQ4|ALA4_ARATH Probable phospholipid-transporting ATPase 4 OS=Arabidopsis thaliana OX=3702 GN=ALA4 PE=3 SV=2	At1g72700	1692.2	0	KOG0206	P-type ATPase	K01530//E7.6.2.1; phospholipid-translocating ATPase [EC:7.6.2.1]	0	2035.8	mus:103991225	--
Isoform0000574	XP_009403930.1	513.8	1.3e-142	XP_009403930.1 PREDICTED: protein CROWDED NUCLEI 1 [Musa acuminata subsp. malaccensis] [Musa acuminata]	sp|Q9CA42|CRWN3_ARATH	123.6	1.8e-26	sp|Q9CA42|CRWN3_ARATH Protein CROWDED NUCLEI 3 OS=Arabidopsis thaliana OX=3702 GN=CRWN3 PE=1 SV=1	--	--	--	--	--	--	--	--	--	--
Isoform0000575	THU61292.1	1853.6	0	THU61292.1 hypothetical protein C4D60_Mb07t21760 [Musa balbisiana]	sp|Q9AUR8|COPA1_ORYSJ	1655.6	0	sp|Q9AUR8|COPA1_ORYSJ Coatomer subunit alpha-1 OS=Oryza sativa subsp. japonica OX=39947 GN=Os03g0711400 PE=2 SV=1	At1g62020	1574.7	0	KOG0292	Vesicle coat complex COPI, alpha subunit	K05236//COPA; coatomer subunit alpha	0	1850.1	mus:103990415	--
Isoform0000576	XP_009386586.1	2114.7	0	XP_009386586.1 PREDICTED: paladin [Musa acuminata subsp. malaccensis] [Musa acuminata]	sp|Q803E0|PALD_DANRE	171.8	5.6e-41	sp|Q803E0|PALD_DANRE Paladin OS=Danio rerio OX=7955 GN=pald1 PE=2 SV=1	--	--	--	--	--	--	--	--	--	--
Isoform0000577	THU56736.1	1310.4	0	THU56736.1 hypothetical protein C4D60_Mb11t20340 [Musa balbisiana]	sp|O80386|CIP7_ARATH	217.2	1.1e-54	sp|O80386|CIP7_ARATH COP1-interacting protein 7 OS=Arabidopsis thaliana OX=3702 GN=CIP7 PE=1 SV=1	--	--	--	--	--	--	--	--	--	--
Isoform0000578	XP_009416586.1	2102	0	XP_009416586.1 PREDICTED: DNA repair protein RAD50 isoform X1 [Musa acuminata subsp. malaccensis] [Musa acuminata]	sp|Q9SL02|RAD50_ARATH	1564.7	0	sp|Q9SL02|RAD50_ARATH DNA repair protein RAD50 OS=Arabidopsis thaliana OX=3702 GN=RAD50 PE=1 SV=2	At2g31970	1531.5	0	KOG0962	DNA repair protein RAD50, ABC-type ATPase/SMC superfamily	--	--	--	--	--
Isoform0000579	XP_009396617.1	526.2	2.6e-146	XP_009396617.1 PREDICTED: uncharacterized protein LOC103981590 [Musa acuminata subsp. malaccensis] [Musa acuminata]	sp|O48716|JGB_ARATH	365.9	2e-99	sp|O48716|JGB_ARATH Protein JINGUBANG OS=Arabidopsis thaliana OX=3702 GN=JGB PE=1 SV=1	At2g26490	365.9	3.1e-100	KOG4155	FOG: WD40 repeat	--	--	--	--	--
Isoform0000580	--	--	--	--	--	--	--	--	--	--	--	--	--	--	--	--	--	--
Isoform0000581	THU50746.1	2032.7	0	THU50746.1 hypothetical protein C4D60_Mb06t23560 [Musa balbisiana]	sp|F4HX15|LPAI_ARATH	1507.3	0	sp|F4HX15|LPAI_ARATH Phospholipase A I OS=Arabidopsis thaliana OX=3702 GN=PLA1 PE=3 SV=1	At1g61850	1419.8	0	KOG4231	Intracellular membrane-bound Ca2+-independent phospholipase A2	--	--	--	--	--
Isoform0000582	THU53031.1	1531.5	0	THU53031.1 hypothetical protein C4D60_Mb10t10150 [Musa balbisiana]	sp|Q9SX33|ALA9_ARATH	1315.8	0	sp|Q9SX33|ALA9_ARATH Putative phospholipid-transporting ATPase 9 OS=Arabidopsis thaliana OX=3702 GN=ALA9 PE=3 SV=1	At1g68710	1315.8	0	KOG0206	P-type ATPase	--	--	--	--	--
Isoform0000583	XP_009395124.1	1571.2	0	XP_009395124.1 PREDICTED: uncharacterized protein LOC103980429 [Musa acuminata subsp. malaccensis] [Musa acuminata]	sp|Q947D2|PRAF1_ARATH	926.8	3e-268	sp|Q947D2|PRAF1_ARATH PH, RCC1 and FYVE domains-containing protein 1 OS=Arabidopsis thaliana OX=3702 GN=PRAF1 PE=1 SV=1	At5g63860	199.5	3.8e-50	KOG1426	FOG: RCC1 domain	--	--	--	--	--
Isoform0000584	THU52952.1	2116.3	0	THU52952.1 hypothetical protein C4D60_Mb10t09310 [Musa balbisiana]	sp|Q9LNQ4|ALA4_ARATH	1705.6	0	sp|Q9LNQ4|ALA4_ARATH Probable phospholipid-transporting ATPase 4 OS=Arabidopsis thaliana OX=3702 GN=ALA4 PE=3 SV=2	At1g72700	1695.6	0	KOG0206	P-type ATPase	K01530//E7.6.2.1; phospholipid-translocating ATPase [EC:7.6.2.1]	0	2106.6	mus:103968844	--
Isoform0000585	XP_009405403.1	394.8	9e-107	XP_009405403.1 PREDICTED: golgin subfamily B member 1-like isoform X4 [Musa acuminata subsp. malaccensis] [Musa acuminata]	--	--	--	--	--	--	--	--	--	K20283//GOLGA4; golgin subfamily A member 4	4.2e-92	344.4	mus:103983707	--
Isoform0000586	XP_009399230.1	745.3	2.7e-212	XP_009399230.1 PREDICTED: auxin response factor 17 [Musa acuminata subsp. malaccensis] [Musa acuminata]	sp|Q9ZTX8|ARFF_ARATH	715.3	1.4e-204	sp|Q9ZTX8|ARFF_ARATH Auxin response factor 6 OS=Arabidopsis thaliana OX=3702 GN=ARF6 PE=1 SV=2	--	--	--	--	--	--	--	--	--	--
Isoform0000587	THU52970.1	1787.7	0	THU52970.1 hypothetical protein C4D60_Mb10t09520 [Musa balbisiana]	sp|Q9AWL7|GIGAN_ORYSJ	1572.4	0	sp|Q9AWL7|GIGAN_ORYSJ Protein GIGANTEA OS=Oryza sativa subsp. japonica OX=39947 GN=GI PE=2 SV=2	--	--	--	--	--	--	--	--	--	--
Isoform0000588	XP_009401512.1	757.7	5.3e-216	XP_009401512.1 PREDICTED: squamosa promoter-binding-like protein 15 [Musa acuminata subsp. malaccensis] [Musa acuminata]	sp|A2YX04|SPL15_ORYSI	591.3	3e-167	sp|A2YX04|SPL15_ORYSI Squamosa promoter-binding-like protein 15 OS=Oryza sativa subsp. indica OX=39946 GN=SPL15 PE=2 SV=1	--	--	--	--	--	--	--	--	--	--
Isoform0000589	XP_009402371.1	907.5	4.1e-261	XP_009402371.1 PREDICTED: uncharacterized protein LOC103986170 [Musa acuminata subsp. malaccensis] [Musa acuminata]	sp|Q8K3H5|MYO3A_MOUSE	69.3	3.9e-10	sp|Q8K3H5|MYO3A_MOUSE Myosin-IIIa OS=Mus musculus OX=10090 GN=Myo3a PE=1 SV=1	ECU11g1500	67.4	2.2e-10	KOG0032	Ca2+/calmodulin-dependent protein kinase, EF-Hand protein superfamily	--	--	--	--	--
Isoform0000590	XP_009408649.1	1363.6	0	XP_009408649.1 PREDICTED: uncharacterized protein LOC103991019 isoform X1 [Musa acuminata subsp. malaccensis] [Musa acuminata]	--	--	--	--	--	--	--	--	--	--	--	--	--	--
Isoform0000591	XP_009401814.1	2134	0	XP_009401814.1 PREDICTED: ABC transporter G family member 36-like isoform X3 [Musa acuminata subsp. malaccensis] [Musa acuminata]	sp|Q0JLC5|AB36G_ORYSJ	1960.3	0	sp|Q0JLC5|AB36G_ORYSJ ABC transporter G family member 36 OS=Oryza sativa subsp. japonica OX=39947 GN=ABCG36 PE=2 SV=1	At1g15520	1782.3	0	KOG0065	Pleiotropic drug resistance proteins (PDR1-15), ABC superfamily	--	--	--	--	--
Isoform0000592	XP_009384010.1	1584.7	0	XP_009384010.1 PREDICTED: uncharacterized protein LOC103971660 isoform X1 [Musa acuminata subsp. malaccensis] [Musa acuminata]	sp|Q9C9U5|SIS8_ARATH	198.4	5.6e-49	sp|Q9C9U5|SIS8_ARATH Probable serine/threonine-protein kinase SIS8 OS=Arabidopsis thaliana OX=3702 GN=SIS8 PE=1 SV=1	At1g16270_2	523.1	1.5e-147	KOG0192	Tyrosine kinase specific for activated (GTP-bound) p21cdc42Hs	--	--	--	--	--
Isoform0000593	XP_009411549.1	2092.8	0	XP_009411549.1 PREDICTED: mediator of RNA polymerase II transcription subunit 16-like isoform X2 [Musa acuminata subsp. malaccensis] [Musa acuminata]	sp|F4JGZ1|MED16_ARATH	1624.4	0	sp|F4JGZ1|MED16_ARATH Mediator of RNA polymerase II transcription subunit 16 OS=Arabidopsis thaliana OX=3702 GN=MED16 PE=1 SV=1	--	--	--	--	--	--	--	--	--	--
Isoform0000594	XP_009401512.1	1176.8	0	XP_009401512.1 PREDICTED: squamosa promoter-binding-like protein 15 [Musa acuminata subsp. malaccensis] [Musa acuminata]	sp|A2YX04|SPL15_ORYSI	733.8	3.7e-210	sp|A2YX04|SPL15_ORYSI Squamosa promoter-binding-like protein 15 OS=Oryza sativa subsp. indica OX=39946 GN=SPL15 PE=2 SV=1	--	--	--	--	--	--	--	--	--	--
Isoform0000595	XP_009398749.1	293.9	2.1e-76	XP_009398749.1 PREDICTED: nudix hydrolase 2 isoform X1 [Musa acuminata subsp. malaccensis] [Musa acuminata]	sp|Q94B74|NUDT2_ARATH	227.6	8.5e-58	sp|Q94B74|NUDT2_ARATH Nudix hydrolase 2 OS=Arabidopsis thaliana OX=3702 GN=NUDT2 PE=1 SV=1	At5g47650	227.6	1.3e-58	KOG0648	Predicted NUDIX hydrolase FGF-2 and related proteins	--	--	--	--	--
Isoform0000596	XP_009419988.1	2017.3	0	XP_009419988.1 PREDICTED: splicing factor 3B subunit 1 [Musa acuminata subsp. malaccensis] [Musa acuminata]	sp|O57683|SF3B1_XENLA	1474.1	0	sp|O57683|SF3B1_XENLA Splicing factor 3B subunit 1 OS=Xenopus laevis OX=8355 GN=sf3b1 PE=2 SV=1	At5g64270	1761.1	0	KOG0213	Splicing factor 3b, subunit 1	K12828//SF3B1; splicing factor 3B subunit 1	0	2017.3	mus:103999839	ko03040//Spliceosome//Transcription//Genetic Information Processing
Isoform0000597	XP_009419988.1	2018	0	XP_009419988.1 PREDICTED: splicing factor 3B subunit 1 [Musa acuminata subsp. malaccensis] [Musa acuminata]	sp|O57683|SF3B1_XENLA	1471.1	0	sp|O57683|SF3B1_XENLA Splicing factor 3B subunit 1 OS=Xenopus laevis OX=8355 GN=sf3b1 PE=2 SV=1	At5g64270	1761.5	0	KOG0213	Splicing factor 3b, subunit 1	K12828//SF3B1; splicing factor 3B subunit 1	0	2018	mus:103999839	ko03040//Spliceosome//Transcription//Genetic Information Processing
Isoform0000598	XP_009393597.1	1942.2	0	XP_009393597.1 PREDICTED: DExH-box ATP-dependent RNA helicase DExH3 [Musa acuminata subsp. malaccensis] [Musa acuminata]	sp|F4HYJ7|DEXH3_ARATH	1561.6	0	sp|F4HYJ7|DEXH3_ARATH DExH-box ATP-dependent RNA helicase DExH3 OS=Arabidopsis thaliana OX=3702 GN=At1g48650 PE=3 SV=1	At1g48650	1561.6	0	KOG0920	ATP-dependent RNA helicase A	K14442//DHX36; ATP-dependent RNA helicase DHX36 [EC:3.6.4.13]	0	1942.2	mus:103979246	ko03018//RNA degradation//Folding, sorting and degradation//Genetic Information Processing
Isoform0000599	XP_009382963.1	1259.2	0	XP_009382963.1 PREDICTED: uncharacterized protein LOC103970773 [Musa acuminata subsp. malaccensis] [Musa acuminata]	sp|F4IDB2|PHL_ARATH	516.5	9.3e-145	sp|F4IDB2|PHL_ARATH Protein PHYTOCHROME-DEPENDENT LATE-FLOWERING OS=Arabidopsis thaliana OX=3702 GN=PHL PE=1 SV=1	--	--	--	--	--	--	--	--	--	--
Isoform0000600	XP_009390465.1	1653.6	0	XP_009390465.1 PREDICTED: auxin response factor 19 isoform X1 [Musa acuminata subsp. malaccensis] [Musa acuminata]	sp|Q0D9R7|ARFS_ORYSJ	1251.1	0	sp|Q0D9R7|ARFS_ORYSJ Auxin response factor 19 OS=Oryza sativa subsp. japonica OX=39947 GN=ARF19 PE=2 SV=2	--	--	--	--	--	--	--	--	--	--
Isoform0000601	XP_009403267.1	1667.1	0	XP_009403267.1 PREDICTED: C2 and GRAM domain-containing protein At1g03370 isoform X1 [Musa acuminata subsp. malaccensis] [Musa acuminata]	sp|Q9ZVT9|C2GR1_ARATH	1213	0	sp|Q9ZVT9|C2GR1_ARATH C2 and GRAM domain-containing protein At1g03370 OS=Arabidopsis thaliana OX=3702 GN=At1g03370 PE=2 SV=4	At1g03370_2	1202.6	0	KOG1032	Uncharacterized conserved protein, contains GRAM domain	--	--	--	--	--
Isoform0000602	XP_009404997.1	1926.4	0	XP_009404997.1 PREDICTED: uncharacterized protein LOC103988174 isoform X1 [Musa acuminata subsp. malaccensis] [Musa acuminata]	--	--	--	--	At3g20720	1083.6	0	KOG2955	Uncharacterized conserved protein	--	--	--	--	--
Isoform0000603	XP_009401512.1	1308.9	0	XP_009401512.1 PREDICTED: squamosa promoter-binding-like protein 15 [Musa acuminata subsp. malaccensis] [Musa acuminata]	sp|A2YX04|SPL15_ORYSI	802.4	8.5e-231	sp|A2YX04|SPL15_ORYSI Squamosa promoter-binding-like protein 15 OS=Oryza sativa subsp. indica OX=39946 GN=SPL15 PE=2 SV=1	--	--	--	--	--	--	--	--	--	--
Isoform0000604	XP_009417945.1	955.3	1.7e-275	XP_009417945.1 PREDICTED: uncharacterized protein LOC103998248 [Musa acuminata subsp. malaccensis] [Musa acuminata]	sp|Q5R8D8|DNJC7_PONAB	169.9	2.1e-40	sp|Q5R8D8|DNJC7_PONAB DnaJ homolog subfamily C member 7 OS=Pongo abelii OX=9601 GN=DNAJC7 PE=2 SV=1	At2g41520	339.7	2.3e-92	KOG0550	Molecular chaperone (DnaJ superfamily)	K09527//DNAJC7; DnaJ homolog subfamily C member 7	5.1e-276	955.3	mus:103998248	--
Isoform0000605	XP_009379878.1	784.3	5.3e-224	XP_009379878.1 PREDICTED: auxin response factor 7 [Musa acuminata subsp. malaccensis] [Musa acuminata]	sp|Q6YVY0|ARFG_ORYSJ	686	8.9e-196	sp|Q6YVY0|ARFG_ORYSJ Auxin response factor 7 OS=Oryza sativa subsp. japonica OX=39947 GN=ARF7 PE=2 SV=1	--	--	--	--	--	K14486//K14486; auxin response factor	1.6e-224	784.3	mus:103968405	ko04075//Plant hormone signal transduction//Signal transduction//Environmental Information Processing
Isoform0000606	XP_009418128.1	2020	0	XP_009418128.1 PREDICTED: uncharacterized protein LOC103998391 [Musa acuminata subsp. malaccensis] [Musa acuminata]	sp|Q8LPQ5|BTS_ARATH	1404.4	0	sp|Q8LPQ5|BTS_ARATH Zinc finger protein BRUTUS OS=Arabidopsis thaliana OX=3702 GN=BTS PE=1 SV=1	At3g18290	1404.4	0	KOG1940	Zn-finger protein	K16276//K16276; zinc finger protein-like protein	0	2020	mus:103998391	--
Isoform0000607	XP_018685381.1	2169	0	XP_018685381.1 PREDICTED: pleiotropic drug resistance protein 2-like [Musa acuminata subsp. malaccensis] [Musa acuminata]	sp|Q7PC84|AB39G_ARATH	1865.1	0	sp|Q7PC84|AB39G_ARATH ABC transporter G family member 39 OS=Arabidopsis thaliana OX=3702 GN=ABCG39 PE=3 SV=1	At2g36380	1848.6	0	KOG0065	Pleiotropic drug resistance proteins (PDR1-15), ABC superfamily	--	--	--	--	--
Isoform0000608	XP_010928930.1	889.4	1.2e-255	XP_010928930.1 DExH-box ATP-dependent RNA helicase DExH11 isoform X1 [Elaeis guineensis]	sp|F4JAA5|SKI2_ARATH	807.4	2.6e-232	sp|F4JAA5|SKI2_ARATH DExH-box ATP-dependent RNA helicase DExH11 OS=Arabidopsis thaliana OX=3702 GN=SKI2 PE=1 SV=1	At3g46960	807.7	3e-233	KOG0947	Cytoplasmic exosomal RNA helicase SKI2, DEAD-box superfamily	K12599//SKI2; antiviral helicase SKI2 [EC:3.6.4.-]	3.5e-256	889.4	egu:105050554	ko03018//RNA degradation//Folding, sorting and degradation//Genetic Information Processing
Isoform0000609	XP_027354912.1	1984.9	0	XP_027354912.1 coatomer subunit alpha-2 isoform X1 [Abrus precatorius]	sp|Q94A40|COPA1_ARATH	1715.7	0	sp|Q94A40|COPA1_ARATH Coatomer subunit alpha-1 OS=Arabidopsis thaliana OX=3702 GN=At1g62020 PE=2 SV=2	At1g62020	1715.7	0	KOG0292	Vesicle coat complex COPI, alpha subunit	K05236//COPA; coatomer subunit alpha	0	1971.4	cam:101491480	--
Isoform0000610	THU53031.1	1996.1	0	THU53031.1 hypothetical protein C4D60_Mb10t10150 [Musa balbisiana]	sp|Q9SX33|ALA9_ARATH	1701.8	0	sp|Q9SX33|ALA9_ARATH Putative phospholipid-transporting ATPase 9 OS=Arabidopsis thaliana OX=3702 GN=ALA9 PE=3 SV=1	At1g68710	1701.8	0	KOG0206	P-type ATPase	--	--	--	--	--
Isoform0000611	XP_009408864.1	2042.3	0	XP_009408864.1 PREDICTED: phospholipid-transporting ATPase 6-like [Musa acuminata subsp. malaccensis] [Musa acuminata]	sp|Q9LNQ4|ALA4_ARATH	1709.5	0	sp|Q9LNQ4|ALA4_ARATH Probable phospholipid-transporting ATPase 4 OS=Arabidopsis thaliana OX=3702 GN=ALA4 PE=3 SV=2	At1g72700	1695.2	0	KOG0206	P-type ATPase	K01530//E7.6.2.1; phospholipid-translocating ATPase [EC:7.6.2.1]	0	2042.3	mus:103991225	--
Isoform0000612	XP_009393597.1	1950.3	0	XP_009393597.1 PREDICTED: DExH-box ATP-dependent RNA helicase DExH3 [Musa acuminata subsp. malaccensis] [Musa acuminata]	sp|F4HYJ7|DEXH3_ARATH	1569.7	0	sp|F4HYJ7|DEXH3_ARATH DExH-box ATP-dependent RNA helicase DExH3 OS=Arabidopsis thaliana OX=3702 GN=At1g48650 PE=3 SV=1	At1g48650	1569.7	0	KOG0920	ATP-dependent RNA helicase A	K14442//DHX36; ATP-dependent RNA helicase DHX36 [EC:3.6.4.13]	0	1950.3	mus:103979246	ko03018//RNA degradation//Folding, sorting and degradation//Genetic Information Processing
Isoform0000613	XP_009405403.1	369.8	3.1e-99	XP_009405403.1 PREDICTED: golgin subfamily B member 1-like isoform X4 [Musa acuminata subsp. malaccensis] [Musa acuminata]	--	--	--	--	--	--	--	--	--	K20283//GOLGA4; golgin subfamily A member 4	1.1e-84	319.7	mus:103983707	--
Isoform0000614	XP_009406649.1	2123.6	0	XP_009406649.1 PREDICTED: mediator of RNA polymerase II transcription subunit 33A-like isoform X1 [Musa acuminata subsp. malaccensis] [Musa acuminata]	sp|Q9LUG9|MD33A_ARATH	1459.1	0	sp|Q9LUG9|MD33A_ARATH Mediator of RNA polymerase II transcription subunit 33A OS=Arabidopsis thaliana OX=3702 GN=MED33A PE=1 SV=1	--	--	--	--	--	--	--	--	--	--
Isoform0000615	THU53031.1	1994.9	0	THU53031.1 hypothetical protein C4D60_Mb10t10150 [Musa balbisiana]	sp|Q9SX33|ALA9_ARATH	1706.8	0	sp|Q9SX33|ALA9_ARATH Putative phospholipid-transporting ATPase 9 OS=Arabidopsis thaliana OX=3702 GN=ALA9 PE=3 SV=1	At1g68710	1706.8	0	KOG0206	P-type ATPase	--	--	--	--	--
Isoform0000616	XP_009415579.1	675.2	3.4e-191	XP_009415579.1 PREDICTED: uncharacterized protein LOC103996381 [Musa acuminata subsp. malaccensis] [Musa acuminata]	--	--	--	--	At5g11430	134.4	1.5e-30	KOG1634	Predicted transcription factor DATF1, contains PHD and TFS2M domains	--	--	--	--	--
Isoform0000617	XP_010913811.1	1917.1	0	XP_010913811.1 pre-mRNA-splicing factor ATP-dependent RNA helicase DEAH7 isoform X1 [Elaeis guineensis]	sp|F4K2E9|PRP16_ARATH	1619.8	0	sp|F4K2E9|PRP16_ARATH Pre-mRNA-splicing factor ATP-dependent RNA helicase DEAH7 OS=Arabidopsis thaliana OX=3702 GN=CUV PE=1 SV=1	At5g13010	1610.5	0	KOG0924	mRNA splicing factor ATP-dependent RNA helicase	K12815//DHX38; pre-mRNA-splicing factor ATP-dependent RNA helicase DHX38/PRP16 [EC:3.6.4.13]	0	1917.1	egu:105039370	ko03040//Spliceosome//Transcription//Genetic Information Processing
Isoform0000618	XP_009384953.1	2124.7	0	XP_009384953.1 PREDICTED: mediator of RNA polymerase II transcription subunit 33A-like [Musa acuminata subsp. malaccensis] [Musa acuminata]	sp|Q9LUG9|MD33A_ARATH	914.4	1.5e-264	sp|Q9LUG9|MD33A_ARATH Mediator of RNA polymerase II transcription subunit 33A OS=Arabidopsis thaliana OX=3702 GN=MED33A PE=1 SV=1	--	--	--	--	--	--	--	--	--	--
Isoform0000619	XP_009403930.1	513.8	1.3e-142	XP_009403930.1 PREDICTED: protein CROWDED NUCLEI 1 [Musa acuminata subsp. malaccensis] [Musa acuminata]	sp|Q9CA42|CRWN3_ARATH	123.6	1.7e-26	sp|Q9CA42|CRWN3_ARATH Protein CROWDED NUCLEI 3 OS=Arabidopsis thaliana OX=3702 GN=CRWN3 PE=1 SV=1	--	--	--	--	--	--	--	--	--	--
Isoform0000620	XP_009416507.1	327	2.3e-86	XP_009416507.1 PREDICTED: trihelix transcription factor ASIL2-like [Musa acuminata subsp. malaccensis] [Musa acuminata]	sp|Q9LJG8|ASIL2_ARATH	129.4	3.2e-28	sp|Q9LJG8|ASIL2_ARATH Trihelix transcription factor ASIL2 OS=Arabidopsis thaliana OX=3702 GN=ASIL2 PE=1 SV=1	At3g58630	150.6	2e-35	KOG4282	Transcription factor GT-2 and related proteins, contains trihelix DNA-binding/SANT domain	--	--	--	--	--
Isoform0000621	XP_004344300.1	465.7	4.1e-128	XP_004344300.1 zinc-dependent metallopeptidase [Capsaspora owczarzaki ATCC 30864]	sp|Q10751|ACE_CHICK	1900.2	0	sp|Q10751|ACE_CHICK Angiotensin-converting enzyme (Fragment) OS=Gallus gallus OX=9031 GN=ACE PE=2 SV=1	Hs4503273	1807.7	0	KOG3690	Angiotensin I-converting enzymes - M2 family peptidases	--	--	--	--	--
Isoform0000622	XP_009392700.1	2154.4	0	XP_009392700.1 PREDICTED: ABC transporter B family member 20-like [Musa acuminata subsp. malaccensis] [Musa acuminata]	sp|Q8LPT1|AB6B_ARATH	1993	0	sp|Q8LPT1|AB6B_ARATH ABC transporter B family member 6 OS=Arabidopsis thaliana OX=3702 GN=ABCB6 PE=1 SV=2	At2g39480	1993	0	KOG0055	Multidrug/pheromone exporter, ABC superfamily	K05658//ABCB1; ATP-binding cassette, subfamily B (MDR/TAP), member 1 [EC:7.6.2.2]	0	2154.4	mus:103978586	ko02010//ABC transporters//Membrane transport//Environmental Information Processing
Isoform0000623	XP_009412817.1	1922.5	0	XP_009412817.1 PREDICTED: DNA helicase INO80 isoform X1 [Musa acuminata subsp. malaccensis] [Musa acuminata]	sp|Q8RXS6|INO80_ARATH	1483	0	sp|Q8RXS6|INO80_ARATH Chromatin-remodeling ATPase INO80 OS=Arabidopsis thaliana OX=3702 GN=INO80 PE=2 SV=2	At3g57300	1453	0	KOG0388	SNF2 family DNA-dependent ATPase	K11665//INO80; DNA helicase INO80 [EC:3.6.4.12]	0	1922.5	mus:103994210	--
Isoform0000624	XP_009406614.1	1414.4	0	XP_009406614.1 PREDICTED: uncharacterized protein LOC103989486 [Musa acuminata subsp. malaccensis] [Musa acuminata]	sp|Q9C9U5|SIS8_ARATH	193.4	1.8e-47	sp|Q9C9U5|SIS8_ARATH Probable serine/threonine-protein kinase SIS8 OS=Arabidopsis thaliana OX=3702 GN=SIS8 PE=1 SV=1	At5g57610_2	527.3	7.9e-149	KOG0192	Tyrosine kinase specific for activated (GTP-bound) p21cdc42Hs	--	--	--	--	--
Isoform0000625	THU69642.1	2036.9	0	THU69642.1 hypothetical protein C4D60_Mb08t16550 [Musa balbisiana]	sp|Q9SIZ8|RKP_ARATH	1395.6	0	sp|Q9SIZ8|RKP_ARATH E3 ubiquitin-protein ligase RKP OS=Arabidopsis thaliana OX=3702 GN=RKP PE=2 SV=2	At2g22020	808.9	1.4e-233	KOG2242	Scaffold/matrix specific factor hnRNP-U/SAF-A, contains SPRY domain	K12169//KPC1; Kip1 ubiquitination-promoting complex protein 1 [EC:2.3.2.27]	0	2027.7	mus:103973458	--
Isoform0000626	XP_009408516.1	434.9	7.8e-119	XP_009408516.1 PREDICTED: nuclear pore complex protein NUP1-like [Musa acuminata subsp. malaccensis] [Musa acuminata]	--	--	--	--	--	--	--	--	--	--	--	--	--	--
Isoform0000627	XP_009382963.1	1275.8	0	XP_009382963.1 PREDICTED: uncharacterized protein LOC103970773 [Musa acuminata subsp. malaccensis] [Musa acuminata]	sp|F4IDB2|PHL_ARATH	522.7	1.3e-146	sp|F4IDB2|PHL_ARATH Protein PHYTOCHROME-DEPENDENT LATE-FLOWERING OS=Arabidopsis thaliana OX=3702 GN=PHL PE=1 SV=1	--	--	--	--	--	--	--	--	--	--
Isoform0000628	XP_004365834.1	574.7	6.2e-161	XP_004365834.1 vigilin [Capsaspora owczarzaki ATCC 30864]	sp|Q00341|VIGLN_HUMAN	1248.8	0	sp|Q00341|VIGLN_HUMAN Vigilin OS=Homo sapiens OX=9606 GN=HDLBP PE=1 SV=2	Hs4885409	1248.8	0	KOG2208	Vigilin	--	--	--	--	--
Isoform0000629	AMM06269.1	1629.8	0	AMM06269.1 'photosystem I P700 apoprotein A1 [Vicia sativa]	sp|Q2L903|PSAB_GOSHI	1534.2	0	sp|Q2L903|PSAB_GOSHI Photosystem I P700 chlorophyll a apoprotein A2 OS=Gossypium hirsutum OX=3635 GN=psaB PE=3 SV=1	--	--	--	--	--	K02690//psaB; photosystem I P700 chlorophyll a apoprotein A2	0	1534.2	tcc:9978109	;ko00195//Photosynthesis//Energy metabolism//Metabolism
Isoform0000630	RZR84271.1	887.1	5.7e-255	RZR84271.1 hypothetical protein BHM03_00011055 [Ensete ventricosum]	sp|Q7XA42|RGA1_SOLBU	202.2	3.8e-50	sp|Q7XA42|RGA1_SOLBU Putative disease resistance protein RGA1 OS=Solanum bulbocastanum OX=147425 GN=RGA1 PE=2 SV=2	At1g59124	167.2	2.1e-40	KOG4658	Apoptotic ATPase	--	--	--	--	--
Isoform0000631	XP_009396143.1	891.7	2.3e-256	XP_009396143.1 PREDICTED: epidermal growth factor receptor substrate 15-like 1 [Musa acuminata subsp. malaccensis] [Musa acuminata]	sp|Q54KI4|EPS15_DICDI	61.2	1.1e-07	sp|Q54KI4|EPS15_DICDI Epidermal growth factor receptor substrate 15 homolog OS=Dictyostelium discoideum OX=44689 GN=eps15 PE=1 SV=1	At1g21630	397.9	7.2e-110	KOG0998	Synaptic vesicle protein EHS-1 and related EH domain proteins	K12472//EPS15; epidermal growth factor receptor substrate 15	7e-257	891.7	mus:103981218	ko04144//Endocytosis//Transport and catabolism//Cellular Processes
Isoform0000632	RZR84271.1	887.1	5.7e-255	RZR84271.1 hypothetical protein BHM03_00011055 [Ensete ventricosum]	sp|Q7XA42|RGA1_SOLBU	202.2	3.9e-50	sp|Q7XA42|RGA1_SOLBU Putative disease resistance protein RGA1 OS=Solanum bulbocastanum OX=147425 GN=RGA1 PE=2 SV=2	At1g59124	167.2	2.1e-40	KOG4658	Apoptotic ATPase	--	--	--	--	--
Isoform0000633	XP_009418590.1	1040.8	3.1e-301	XP_009418590.1 PREDICTED: ruBisCO large subunit-binding protein subunit beta, chloroplastic [Musa acuminata subsp. malaccensis] [Musa acuminata]	sp|P08927|RUBB_PEA	941.8	8.9e-273	sp|P08927|RUBB_PEA RuBisCO large subunit-binding protein subunit beta, chloroplastic OS=Pisum sativum OX=3888 PE=1 SV=2	At1g55490	937.6	2.5e-272	KOG0356	Mitochondrial chaperonin, Cpn60/Hsp60p	K04077//groEL; chaperonin GroEL	9.3e-302	1040.8	mus:103998748	ko03018//RNA degradation//Folding, sorting and degradation//Genetic Information Processing
Isoform0000634	RRT70413.1	555.8	3e-155	RRT70413.1 hypothetical protein B296_00028064 [Ensete ventricosum]	sp|Q7XA40|RGA3_SOLBU	111.3	8.9e-23	sp|Q7XA40|RGA3_SOLBU Putative disease resistance protein RGA3 OS=Solanum bulbocastanum OX=147425 GN=RGA3 PE=2 SV=2	At1g58390	97.8	1.5e-19	KOG4658	Apoptotic ATPase	--	--	--	--	--
Isoform0000635	XP_009398271.1	2044.6	0	XP_009398271.1 PREDICTED: sacsin [Musa acuminata subsp. malaccensis] [Musa acuminata]	--	--	--	--	--	--	--	--	--	K17592//SACS; sacsin	0	1542.3	osa:4337386	--
Isoform0000636	XP_009418628.1	1474.1	0	XP_009418628.1 PREDICTED: probable ubiquitin-conjugating enzyme E2 23 [Musa acuminata subsp. malaccensis] [Musa acuminata]	sp|Q9ZVX1|UBC23_ARATH	894.8	1.3e-258	sp|Q9ZVX1|UBC23_ARATH Probable ubiquitin-conjugating enzyme E2 23 OS=Arabidopsis thaliana OX=3702 GN=UBC23 PE=1 SV=1	At2g16920	894.8	1.9e-259	KOG0895	Ubiquitin-conjugating enzyme	K10581//UBE2O; ubiquitin-conjugating enzyme E2 O [EC:2.3.2.24]	0	1474.1	mus:103998771	ko04120//Ubiquitin mediated proteolysis//Folding, sorting and degradation//Genetic Information Processing
Isoform0000637	THU61292.1	1829.3	0	THU61292.1 hypothetical protein C4D60_Mb07t21760 [Musa balbisiana]	sp|Q9AUR8|COPA1_ORYSJ	1644	0	sp|Q9AUR8|COPA1_ORYSJ Coatomer subunit alpha-1 OS=Oryza sativa subsp. japonica OX=39947 GN=Os03g0711400 PE=2 SV=1	At1g62020	1565.1	0	KOG0292	Vesicle coat complex COPI, alpha subunit	K05236//COPA; coatomer subunit alpha	0	1825.8	mus:103990415	--
Isoform0000638	XP_018685906.1	939.9	7.5e-271	XP_018685906.1 PREDICTED: phosphatidylinositol 4-kinase beta 1 isoform X1 [Musa acuminata subsp. malaccensis] [Musa acuminata]	sp|Q9FMJ0|P4KB1_ARATH	798.5	1.2e-229	sp|Q9FMJ0|P4KB1_ARATH Phosphatidylinositol 4-kinase beta 1 OS=Arabidopsis thaliana OX=3702 GN=PI4KB1 PE=1 SV=1	At5g64070	798.5	1.8e-230	KOG0903	Phosphatidylinositol 4-kinase, involved in intracellular trafficking and secretion	K19801//PI4KB; phosphatidylinositol 4-kinase B [EC:2.7.1.67]	2.2e-271	939.9	mus:103994723	;ko04070//Phosphatidylinositol signaling system//Signal transduction//Environmental Information Processing
Isoform0000639	XP_009421072.1	1337.4	0	XP_009421072.1 PREDICTED: protein SUPPRESSOR OF PHYA-105 1-like [Musa acuminata subsp. malaccensis] [Musa acuminata]	sp|Q9T014|SPA2_ARATH	751.1	2.2e-215	sp|Q9T014|SPA2_ARATH Protein SPA1-RELATED 2 OS=Arabidopsis thaliana OX=3702 GN=SPA2 PE=1 SV=2	At4g11110_1	165.2	7.9e-40	KOG1033	eIF-2alpha kinase PEK/EIF2AK3	K16240//SPA1; protein suppressor of PHYA-105 1	0	1337.4	mus:104000689	ko04712//Circadian rhythm - plant//Environmental adaptation//Organismal Systems
Isoform0000640	XP_009391862.1	2035.8	0	XP_009391862.1 PREDICTED: stromal processing peptidase, chloroplastic [Musa acuminata subsp. malaccensis] [Musa acuminata]	sp|Q69TY5|SPP_ORYSJ	1706	0	sp|Q69TY5|SPP_ORYSJ Stromal processing peptidase, chloroplastic OS=Oryza sativa subsp. japonica OX=39947 GN=SPP PE=2 SV=2	At5g42390	1649.8	0	KOG0959	N-arginine dibasic convertase NRD1 and related Zn2+-dependent endopeptidases, insulinase superfamily	--	--	--	--	--
Isoform0000641	XP_009418628.1	1489.2	0	XP_009418628.1 PREDICTED: probable ubiquitin-conjugating enzyme E2 23 [Musa acuminata subsp. malaccensis] [Musa acuminata]	sp|Q9ZVX1|UBC23_ARATH	905.6	7.1e-262	sp|Q9ZVX1|UBC23_ARATH Probable ubiquitin-conjugating enzyme E2 23 OS=Arabidopsis thaliana OX=3702 GN=UBC23 PE=1 SV=1	At2g16920	905.6	1.1e-262	KOG0895	Ubiquitin-conjugating enzyme	K10581//UBE2O; ubiquitin-conjugating enzyme E2 O [EC:2.3.2.24]	0	1489.2	mus:103998771	ko04120//Ubiquitin mediated proteolysis//Folding, sorting and degradation//Genetic Information Processing
Isoform0000642	XP_018683651.1	610.1	1.3e-171	XP_018683651.1 PREDICTED: C2 and GRAM domain-containing protein At1g03370 isoform X2 [Musa acuminata subsp. malaccensis] [Musa acuminata]	sp|Q9ZVT9|C2GR1_ARATH	408.7	2.6e-112	sp|Q9ZVT9|C2GR1_ARATH C2 and GRAM domain-containing protein At1g03370 OS=Arabidopsis thaliana OX=3702 GN=At1g03370 PE=2 SV=4	At1g03370_2	407.5	8.8e-113	KOG1032	Uncharacterized conserved protein, contains GRAM domain	--	--	--	--	--
Isoform0000643	XP_009385959.1	1193.7	0	XP_009385959.1 PREDICTED: probable cellulose synthase A catalytic subunit 5 [UDP-forming] [Musa acuminata subsp. malaccensis] [Musa acuminata]	sp|A2XNT2|CESA5_ORYSI	1138.6	0	sp|A2XNT2|CESA5_ORYSI Probable cellulose synthase A catalytic subunit 5 [UDP-forming] OS=Oryza sativa subsp. indica OX=39946 GN=CESA5 PE=3 SV=1	--	--	--	--	--	K10999//CESA; cellulose synthase A [EC:2.4.1.12]	0	1193.7	mus:103973182	--
Isoform0000644	XP_009401512.1	1308.9	0	XP_009401512.1 PREDICTED: squamosa promoter-binding-like protein 15 [Musa acuminata subsp. malaccensis] [Musa acuminata]	sp|A2YX04|SPL15_ORYSI	802.4	8.1e-231	sp|A2YX04|SPL15_ORYSI Squamosa promoter-binding-like protein 15 OS=Oryza sativa subsp. indica OX=39946 GN=SPL15 PE=2 SV=1	--	--	--	--	--	--	--	--	--	--
Isoform0000645	THU44575.1	1623.6	0	THU44575.1 hypothetical protein C4D60_Mb02t08820 [Musa balbisiana]	sp|Q6DRL5|MBB1A_DANRE	62.4	4.7e-08	sp|Q6DRL5|MBB1A_DANRE Myb-binding protein 1A-like protein OS=Danio rerio OX=7955 GN=mybbp1a PE=1 SV=1	At5g64420	929.1	8.9e-270	KOG1926	Predicted regulator of rRNA gene transcription (MYB-binding protein)	K02331//POL5; DNA polymerase phi [EC:2.7.7.7]	0	1620.9	mus:103976129	--
Isoform0000646	THU70314.1	2051.9	0	THU70314.1 hypothetical protein C4D60_Mb08t23690 [Musa balbisiana]	sp|B9FS74|KN14L_ORYSJ	1611.7	0	sp|B9FS74|KN14L_ORYSJ Kinesin-like protein KIN-14L OS=Oryza sativa subsp. japonica OX=39947 GN=KIN14L PE=2 SV=1	At5g10470	1532.3	0	KOG0239	Kinesin (KAR3 subfamily)	--	--	--	--	--
Isoform0000647	XP_009400529.1	1289.6	0	XP_009400529.1 PREDICTED: eukaryotic translation initiation factor 5B-like [Musa acuminata subsp. malaccensis] [Musa acuminata]	sp|Q10251|IF2P_SCHPO	697.2	3.8e-199	sp|Q10251|IF2P_SCHPO Eukaryotic translation initiation factor 5B OS=Schizosaccharomyces pombe (strain 972 / ATCC 24843) OX=284812 GN=SPAC56F8.03 PE=1 SV=1	At1g76810	959.1	8.1e-279	KOG1144	Translation initiation factor 5B (eIF-5B)	K03243//EIF5B; translation initiation factor 5B	0	1289.6	mus:103984702	ko03013//RNA transport//Translation//Genetic Information Processing
Isoform0000648	XP_009421162.1	2119	0	XP_009421162.1 PREDICTED: cullin-associated NEDD8-dissociated protein 1 [Musa acuminata subsp. malaccensis] [Musa acuminata]	sp|Q8L5Y6|CAND1_ARATH	1749.9	0	sp|Q8L5Y6|CAND1_ARATH Cullin-associated NEDD8-dissociated protein 1 OS=Arabidopsis thaliana OX=3702 GN=CAND1 PE=1 SV=1	At2g02560	1755	0	KOG1824	TATA-binding protein-interacting protein	K17263//CAND1; cullin-associated NEDD8-dissociated protein 1	0	2119	mus:104000758	--
Isoform0000649	XP_009386305.1	1654.4	0	XP_009386305.1 PREDICTED: probable histidine kinase 3 [Musa acuminata subsp. malaccensis] [Musa acuminata]	sp|A2WYI4|OHK3_ORYSI	1276.5	0	sp|A2WYI4|OHK3_ORYSI Probable histidine kinase 3 OS=Oryza sativa subsp. indica OX=39946 GN=HK3 PE=2 SV=1	At1g27320	1150.2	0	KOG0519	Sensory transduction histidine kinase	K14489//AHK2_3_4; arabidopsis histidine kinase 2/3/4 (cytokinin receptor) [EC:2.7.13.3]	0	1654.4	mus:103973460	ko04075//Plant hormone signal transduction//Signal transduction//Environmental Information Processing
Isoform0000650	XP_009386083.1	1677.5	0	XP_009386083.1 PREDICTED: valine--tRNA ligase, mitochondrial 1 [Musa acuminata subsp. malaccensis] [Musa acuminata]	sp|P93736|SYVM1_ARATH	1348.6	0	sp|P93736|SYVM1_ARATH Valine--tRNA ligase, mitochondrial 1 OS=Arabidopsis thaliana OX=3702 GN=TWN2 PE=1 SV=2	At1g14610	1348.6	0	KOG0432	Valyl-tRNA synthetase	K01873//VARS; valyl-tRNA synthetase [EC:6.1.1.9]	0	1677.5	mus:103973284	ko00970//Aminoacyl-tRNA biosynthesis//Translation//Genetic Information Processing
Isoform0000651	THU59885.1	1159.8	0	THU59885.1 hypothetical protein C4D60_Mb07t06730 [Musa balbisiana]	sp|A2YX04|SPL15_ORYSI	695.7	1.1e-198	sp|A2YX04|SPL15_ORYSI Squamosa promoter-binding-like protein 15 OS=Oryza sativa subsp. indica OX=39946 GN=SPL15 PE=2 SV=1	--	--	--	--	--	--	--	--	--	--
Isoform0000652	XP_009419988.1	1692.2	0	XP_009419988.1 PREDICTED: splicing factor 3B subunit 1 [Musa acuminata subsp. malaccensis] [Musa acuminata]	sp|O57683|SF3B1_XENLA	1403.3	0	sp|O57683|SF3B1_XENLA Splicing factor 3B subunit 1 OS=Xenopus laevis OX=8355 GN=sf3b1 PE=2 SV=1	At5g64270	1624.8	0	KOG0213	Splicing factor 3b, subunit 1	K12828//SF3B1; splicing factor 3B subunit 1	0	1692.2	mus:103999839	ko03040//Spliceosome//Transcription//Genetic Information Processing
Isoform0000653	XP_009410345.1	653.7	1.1e-184	XP_009410345.1 PREDICTED: putative leucine-rich repeat-containing protein DDB_G0290503 [Musa acuminata subsp. malaccensis] [Musa acuminata]	--	--	--	--	--	--	--	--	--	--	--	--	--	--
Isoform0000654	THU53031.1	2009.6	0	THU53031.1 hypothetical protein C4D60_Mb10t10150 [Musa balbisiana]	sp|Q9SX33|ALA9_ARATH	1729.1	0	sp|Q9SX33|ALA9_ARATH Putative phospholipid-transporting ATPase 9 OS=Arabidopsis thaliana OX=3702 GN=ALA9 PE=3 SV=1	At1g68710	1729.1	0	KOG0206	P-type ATPase	--	--	--	--	--
Isoform0000655	THU51584.1	1452.2	0	THU51584.1 hypothetical protein C4D60_Mb06t32560 [Musa balbisiana]	sp|F4JRP0|STIL3_ARATH	813.1	4.8e-234	sp|F4JRP0|STIL3_ARATH Protein STICHEL-like 3 OS=Arabidopsis thaliana OX=3702 GN=At4g18820 PE=3 SV=1	At4g18820	751.9	2e-216	KOG0989	Replication factor C, subunit RFC4	--	--	--	--	--
Isoform0000656	THU52439.1	1930.2	0	THU52439.1 hypothetical protein C4D60_Mb10t04000 [Musa balbisiana]	sp|Q9AWL7|GIGAN_ORYSJ	1677.1	0	sp|Q9AWL7|GIGAN_ORYSJ Protein GIGANTEA OS=Oryza sativa subsp. japonica OX=39947 GN=GI PE=2 SV=2	--	--	--	--	--	--	--	--	--	--
Isoform0000657	XP_009411549.1	2089.7	0	XP_009411549.1 PREDICTED: mediator of RNA polymerase II transcription subunit 16-like isoform X2 [Musa acuminata subsp. malaccensis] [Musa acuminata]	sp|F4JGZ1|MED16_ARATH	1626.3	0	sp|F4JGZ1|MED16_ARATH Mediator of RNA polymerase II transcription subunit 16 OS=Arabidopsis thaliana OX=3702 GN=MED16 PE=1 SV=1	--	--	--	--	--	--	--	--	--	--
Isoform0000658	XP_009410620.1	152.9	5.9e-34	XP_009410620.1 PREDICTED: peptidyl-prolyl cis-trans isomerase FKBP15-1 [Musa acuminata subsp. malaccensis] [Musa acuminata]	sp|Q38935|FK151_ARATH	128.6	5.4e-28	sp|Q38935|FK151_ARATH Peptidyl-prolyl cis-trans isomerase FKBP15-1 OS=Arabidopsis thaliana OX=3702 GN=FKBP15-1 PE=2 SV=2	At3g25220	127.9	1.4e-28	KOG0549	FKBP-type peptidyl-prolyl cis-trans isomerase	K09569//FKBP2; FK506-binding protein 2 [EC:5.2.1.8]	1.8e-34	152.9	mus:103992580	--
Isoform0000659	RDX84507.1	969.1	1.1e-279	RDX84507.1 ATPase family AAA domain-containing protein 1, partial [Mucuna pruriens]	sp|Q9QYY8|SPAST_MOUSE	171	9.5e-41	sp|Q9QYY8|SPAST_MOUSE Spastin OS=Mus musculus OX=10090 GN=Spast PE=1 SV=3	At4g24850	305.4	4.8e-82	KOG0737	AAA+-type ATPase	--	--	--	--	--
Isoform0000660	THU50052.1	954.5	2.9e-275	THU50052.1 hypothetical protein C4D60_Mb06t16010 [Musa balbisiana]	sp|Q9XES1|ECA4_ARATH	845.1	1.1e-243	sp|Q9XES1|ECA4_ARATH Calcium-transporting ATPase 4, endoplasmic reticulum-type OS=Arabidopsis thaliana OX=3702 GN=ECA4 PE=2 SV=2	At1g07670	845.1	1.7e-244	KOG0202	Ca2+ transporting ATPase	K01537//ATP2C; P-type Ca2+ transporter type 2C [EC:7.2.2.10]	1.1e-275	954.1	mus:103987894	--
Isoform0000661	XP_009394530.1	1514.2	0	XP_009394530.1 PREDICTED: K(+) efflux antiporter 2, chloroplastic-like [Musa acuminata subsp. malaccensis] [Musa acuminata]	sp|O65272|KEA2_ARATH	1171	0	sp|O65272|KEA2_ARATH K(+) efflux antiporter 2, chloroplastic OS=Arabidopsis thaliana OX=3702 GN=KEA2 PE=1 SV=2	At1g01790	994.6	1.7e-289	KOG1650	Predicted K+/H+-antiporter	--	--	--	--	--
Isoform0000662	THU67815.1	1314.3	0	THU67815.1 hypothetical protein C4D60_Mb05t28650 [Musa balbisiana]	sp|Q9SZD6|PETS_ARATH	789.3	7.2e-227	sp|Q9SZD6|PETS_ARATH Polyprotein of EF-Ts, chloroplastic OS=Arabidopsis thaliana OX=3702 GN=PETs PE=1 SV=1	At4g29060	789.3	1.1e-227	KOG1071	Mitochondrial translation elongation factor EF-Tsmt, catalyzes nucleotide exchange on EF-Tumt	K02357//tsf; elongation factor Ts	0	1226.1	mus:103986289	--
Isoform0000663	XP_009391006.1	1813.5	0	XP_009391006.1 PREDICTED: uncharacterized protein LOC103977266 [Musa acuminata subsp. malaccensis] [Musa acuminata]	sp|Q6NW58|SPAST_DANRE	242.3	3.3e-62	sp|Q6NW58|SPAST_DANRE Spastin OS=Danio rerio OX=7955 GN=spast PE=2 SV=2	At1g02890_2	795	2e-229	KOG0737	AAA+-type ATPase	--	--	--	--	--
Isoform0000664	XP_009405625.1	1785	0	XP_009405625.1 PREDICTED: phospholipase A I isoform X3 [Musa acuminata subsp. malaccensis] [Musa acuminata]	sp|F4HX15|LPAI_ARATH	1374.8	0	sp|F4HX15|LPAI_ARATH Phospholipase A I OS=Arabidopsis thaliana OX=3702 GN=PLA1 PE=3 SV=1	At1g61850	1307	0	KOG4231	Intracellular membrane-bound Ca2+-independent phospholipase A2	--	--	--	--	--
Isoform0000665	XP_009421072.1	1341.3	0	XP_009421072.1 PREDICTED: protein SUPPRESSOR OF PHYA-105 1-like [Musa acuminata subsp. malaccensis] [Musa acuminata]	sp|Q9T014|SPA2_ARATH	750.4	3.8e-215	sp|Q9T014|SPA2_ARATH Protein SPA1-RELATED 2 OS=Arabidopsis thaliana OX=3702 GN=SPA2 PE=1 SV=2	At4g11110_1	166.4	3.5e-40	KOG1033	eIF-2alpha kinase PEK/EIF2AK3	K16240//SPA1; protein suppressor of PHYA-105 1	0	1341.3	mus:104000689	ko04712//Circadian rhythm - plant//Environmental adaptation//Organismal Systems
Isoform0000666	XP_009401444.1	1408.7	0	XP_009401444.1 PREDICTED: DIS3-like exonuclease 2 [Musa acuminata subsp. malaccensis] [Musa acuminata]	sp|P0DM58|DI3L2_ARATH	849	7.3e-245	sp|P0DM58|DI3L2_ARATH DIS3-like exonuclease 2 OS=Arabidopsis thaliana OX=3702 GN=SOV PE=1 SV=1	At1g77680	845.5	1.2e-244	KOG2102	Exosomal 3'-5' exoribonuclease complex, subunit Rrp44/Dis3	K18758//DIS3L2; DIS3-like exonuclease 2 [EC:3.1.13.-]	0	1408.7	mus:103985468	--
Isoform0000667	XP_009403267.1	1498.4	0	XP_009403267.1 PREDICTED: C2 and GRAM domain-containing protein At1g03370 isoform X1 [Musa acuminata subsp. malaccensis] [Musa acuminata]	sp|Q9ZVT9|C2GR1_ARATH	1133.2	0	sp|Q9ZVT9|C2GR1_ARATH C2 and GRAM domain-containing protein At1g03370 OS=Arabidopsis thaliana OX=3702 GN=At1g03370 PE=2 SV=4	At1g03370_2	1122.8	0	KOG1032	Uncharacterized conserved protein, contains GRAM domain	--	--	--	--	--
Isoform0000668	RRT75546.1	390.6	1.7e-105	RRT75546.1 hypothetical protein B296_00010461 [Ensete ventricosum]	sp|P93194|RPK1_IPONI	286.6	1.5e-75	sp|P93194|RPK1_IPONI Receptor-like protein kinase OS=Ipomoea nil OX=35883 GN=INRPK1 PE=2 SV=2	At1g70460	152.1	6.8e-36	KOG1187	Serine/threonine protein kinase	--	--	--	--	--
Isoform0000669	XP_009408649.1	1330.1	0	XP_009408649.1 PREDICTED: uncharacterized protein LOC103991019 isoform X1 [Musa acuminata subsp. malaccensis] [Musa acuminata]	--	--	--	--	--	--	--	--	--	--	--	--	--	--
Isoform0000670	THU49494.1	317.4	1.8e-83	THU49494.1 hypothetical protein C4D60_Mb06t10150 [Musa balbisiana]	sp|Q9CA42|CRWN3_ARATH	120.9	1.1e-25	sp|Q9CA42|CRWN3_ARATH Protein CROWDED NUCLEI 3 OS=Arabidopsis thaliana OX=3702 GN=CRWN3 PE=1 SV=1	--	--	--	--	--	--	--	--	--	--
Isoform0000671	XP_009408864.1	1958.3	0	XP_009408864.1 PREDICTED: phospholipid-transporting ATPase 6-like [Musa acuminata subsp. malaccensis] [Musa acuminata]	sp|Q9LNQ4|ALA4_ARATH	1659.8	0	sp|Q9LNQ4|ALA4_ARATH Probable phospholipid-transporting ATPase 4 OS=Arabidopsis thaliana OX=3702 GN=ALA4 PE=3 SV=2	At1g17500	1643.2	0	KOG0206	P-type ATPase	K01530//E7.6.2.1; phospholipid-translocating ATPase [EC:7.6.2.1]	0	1958.3	mus:103991225	--
Isoform0000672	XP_018684753.1	2338.1	0	XP_018684753.1 PREDICTED: DNA-directed RNA polymerase II subunit RPB2 [Musa acuminata subsp. malaccensis] [Musa acuminata]	sp|Q42877|RPB2_SOLLC	2254.2	0	sp|Q42877|RPB2_SOLLC DNA-directed RNA polymerase II subunit RPB2 OS=Solanum lycopersicum OX=4081 GN=RPB2 PE=2 SV=1	At4g21710	2211.4	0	KOG0214	RNA polymerase II, second largest subunit	K03010//RPB2; DNA-directed RNA polymerase II subunit RPB2 [EC:2.7.7.6]	0	2338.1	mus:103999650	ko03020//RNA polymerase//Transcription//Genetic Information Processing
Isoform0000673	RWV87950.1	537.7	8.5e-150	RWV87950.1 hypothetical protein GW17_00050009 [Ensete ventricosum]	--	--	--	--	At5g55100	213.4	2.5e-54	KOG1847	mRNA splicing factor	--	--	--	--	--
Isoform0000674	XP_009400529.1	1299.3	0	XP_009400529.1 PREDICTED: eukaryotic translation initiation factor 5B-like [Musa acuminata subsp. malaccensis] [Musa acuminata]	sp|Q10251|IF2P_SCHPO	697.2	3.8e-199	sp|Q10251|IF2P_SCHPO Eukaryotic translation initiation factor 5B OS=Schizosaccharomyces pombe (strain 972 / ATCC 24843) OX=284812 GN=SPAC56F8.03 PE=1 SV=1	At1g76810	960.7	2.7e-279	KOG1144	Translation initiation factor 5B (eIF-5B)	K03243//EIF5B; translation initiation factor 5B	0	1299.3	mus:103984702	ko03013//RNA transport//Translation//Genetic Information Processing
Isoform0000675	XP_009401512.1	1308.9	0	XP_009401512.1 PREDICTED: squamosa promoter-binding-like protein 15 [Musa acuminata subsp. malaccensis] [Musa acuminata]	sp|A2YX04|SPL15_ORYSI	802.4	8.3e-231	sp|A2YX04|SPL15_ORYSI Squamosa promoter-binding-like protein 15 OS=Oryza sativa subsp. indica OX=39946 GN=SPL15 PE=2 SV=1	--	--	--	--	--	--	--	--	--	--
Isoform0000676	XP_009408864.1	1957.2	0	XP_009408864.1 PREDICTED: phospholipid-transporting ATPase 6-like [Musa acuminata subsp. malaccensis] [Musa acuminata]	sp|Q9LNQ4|ALA4_ARATH	1659.8	0	sp|Q9LNQ4|ALA4_ARATH Probable phospholipid-transporting ATPase 4 OS=Arabidopsis thaliana OX=3702 GN=ALA4 PE=3 SV=2	At1g17500	1643.2	0	KOG0206	P-type ATPase	K01530//E7.6.2.1; phospholipid-translocating ATPase [EC:7.6.2.1]	0	1957.2	mus:103991225	--
Isoform0000677	THU59885.1	797.7	4.5e-228	THU59885.1 hypothetical protein C4D60_Mb07t06730 [Musa balbisiana]	sp|Q8RY95|SPL14_ARATH	442.2	2.2e-122	sp|Q8RY95|SPL14_ARATH Squamosa promoter-binding-like protein 14 OS=Arabidopsis thaliana OX=3702 GN=SPL14 PE=1 SV=3	--	--	--	--	--	--	--	--	--	--
Isoform0000678	XP_009380340.1	1651.3	0	XP_009380340.1 PREDICTED: putative phospholipid-transporting ATPase 9 isoform X1 [Musa acuminata subsp. malaccensis] [Musa acuminata]	sp|Q9SX33|ALA9_ARATH	1399.4	0	sp|Q9SX33|ALA9_ARATH Putative phospholipid-transporting ATPase 9 OS=Arabidopsis thaliana OX=3702 GN=ALA9 PE=3 SV=1	At1g68710	1399.4	0	KOG0206	P-type ATPase	--	--	--	--	--
Isoform0000679	RWW21816.1	540.8	1e-150	RWW21816.1 hypothetical protein GW17_00014020 [Ensete ventricosum]	sp|Q9AUR8|COPA1_ORYSJ	446.8	8.9e-124	sp|Q9AUR8|COPA1_ORYSJ Coatomer subunit alpha-1 OS=Oryza sativa subsp. japonica OX=39947 GN=Os03g0711400 PE=2 SV=1	At1g62020	403.7	1.3e-111	KOG0292	Vesicle coat complex COPI, alpha subunit	K05236//COPA; coatomer subunit alpha	5.8e-139	500	mus:103990415	--
Isoform0000680	XP_009408864.1	1958.3	0	XP_009408864.1 PREDICTED: phospholipid-transporting ATPase 6-like [Musa acuminata subsp. malaccensis] [Musa acuminata]	sp|Q9LNQ4|ALA4_ARATH	1659.8	0	sp|Q9LNQ4|ALA4_ARATH Probable phospholipid-transporting ATPase 4 OS=Arabidopsis thaliana OX=3702 GN=ALA4 PE=3 SV=2	At1g17500	1643.2	0	KOG0206	P-type ATPase	K01530//E7.6.2.1; phospholipid-translocating ATPase [EC:7.6.2.1]	0	1958.3	mus:103991225	--
Isoform0000681	RWW21816.1	1791.9	0	RWW21816.1 hypothetical protein GW17_00014020 [Ensete ventricosum]	sp|Q9AUR8|COPA1_ORYSJ	1630.2	0	sp|Q9AUR8|COPA1_ORYSJ Coatomer subunit alpha-1 OS=Oryza sativa subsp. japonica OX=39947 GN=Os03g0711400 PE=2 SV=1	At1g62020	1547.3	0	KOG0292	Vesicle coat complex COPI, alpha subunit	K05236//COPA; coatomer subunit alpha	0	1788.5	mus:103990415	--
Isoform0000682	XP_009399230.1	1348.6	0	XP_009399230.1 PREDICTED: auxin response factor 17 [Musa acuminata subsp. malaccensis] [Musa acuminata]	sp|Q653U3|ARFQ_ORYSJ	1101.3	0	sp|Q653U3|ARFQ_ORYSJ Auxin response factor 17 OS=Oryza sativa subsp. japonica OX=39947 GN=ARF17 PE=2 SV=1	--	--	--	--	--	--	--	--	--	--
Isoform0000683	XP_009403267.1	1491.1	0	XP_009403267.1 PREDICTED: C2 and GRAM domain-containing protein At1g03370 isoform X1 [Musa acuminata subsp. malaccensis] [Musa acuminata]	sp|Q9ZVT9|C2GR1_ARATH	1128.6	0	sp|Q9ZVT9|C2GR1_ARATH C2 and GRAM domain-containing protein At1g03370 OS=Arabidopsis thaliana OX=3702 GN=At1g03370 PE=2 SV=4	At1g03370_2	1118.2	0	KOG1032	Uncharacterized conserved protein, contains GRAM domain	--	--	--	--	--
Isoform0000684	THU50634.1	1282.7	0	THU50634.1 hypothetical protein C4D60_Mb06t22350 [Musa balbisiana]	sp|F4K1J4|ATXR7_ARATH	534.6	3.3e-150	sp|F4K1J4|ATXR7_ARATH Histone-lysine N-methyltransferase ATXR7 OS=Arabidopsis thaliana OX=3702 GN=ATXR7 PE=2 SV=1	At5g42400	532.7	1.9e-150	KOG1080	Histone H3 (Lys4) methyltransferase complex, subunit SET1 and related methyltransferases	--	--	--	--	--
Isoform0000685	XP_009400000.1	2476.8	0	XP_009400000.1 PREDICTED: clathrin heavy chain 1 [Musa acuminata subsp. malaccensis] [Musa acuminata]	sp|Q2RBN7|CLH1_ORYSJ	2411.7	0	sp|Q2RBN7|CLH1_ORYSJ Clathrin heavy chain 1 OS=Oryza sativa subsp. japonica OX=39947 GN=Os11g0104900 PE=3 SV=1	At3g11130	2350.5	0	KOG0985	Vesicle coat protein clathrin, heavy chain	K04646//CLTC; clathrin heavy chain	0	2476.8	mus:103984263	ko04144//Endocytosis//Transport and catabolism//Cellular Processes
Isoform0000686	XP_009421459.1	1476.1	0	XP_009421459.1 PREDICTED: protein phosphatase 2C and cyclic nucleotide-binding/kinase domain-containing protein isoform X3 [Musa acuminata subsp. malaccensis] [Musa acuminata]	sp|Q9SL76|P2C19_ARATH	1078.5	0	sp|Q9SL76|P2C19_ARATH Protein phosphatase 2C and cyclic nucleotide-binding/kinase domain-containing protein OS=Arabidopsis thaliana OX=3702 GN=At2g20050/At2g20040 PE=2 SV=2	At2g20050	645.2	2.6e-184	KOG0698	Serine/threonine protein phosphatase	--	--	--	--	--
Isoform0000687	XP_009413518.1	2016.1	0	XP_009413518.1 PREDICTED: DNA-directed RNA polymerases IV and V subunit 2-like [Musa acuminata subsp. malaccensis] [Musa acuminata]	sp|Q9LK40|NRPD2_ARATH	1418.7	0	sp|Q9LK40|NRPD2_ARATH DNA-directed RNA polymerases IV and V subunit 2 OS=Arabidopsis thaliana OX=3702 GN=NRPD2 PE=1 SV=1	At3g18090	1289.6	0	KOG0214	RNA polymerase II, second largest subunit	K16252//NRPD2; DNA-directed RNA polymerase IV and V subunit 2 [EC:2.7.7.6]	0	1789.6	sita:101755487	--
Isoform0000688	XP_009417086.1	2000.7	0	XP_009417086.1 PREDICTED: indole-3-acetaldehyde oxidase-like [Musa acuminata subsp. malaccensis] [Musa acuminata]	sp|O23887|ALDO1_MAIZE	1674.1	0	sp|O23887|ALDO1_MAIZE Indole-3-acetaldehyde oxidase OS=Zea mays OX=4577 GN=AO1 PE=1 SV=1	At2g27150	1482.2	0	KOG0430	Xanthine dehydrogenase	K09842//AAO3; abscisic-aldehyde oxidase [EC:1.2.3.14]	0	2000.7	mus:103997553	;ko00906//Carotenoid biosynthesis//Metabolism of terpenoids and polyketides//Metabolism
Isoform0000689	XP_009408864.1	1963.7	0	XP_009408864.1 PREDICTED: phospholipid-transporting ATPase 6-like [Musa acuminata subsp. malaccensis] [Musa acuminata]	sp|Q9LNQ4|ALA4_ARATH	1662.9	0	sp|Q9LNQ4|ALA4_ARATH Probable phospholipid-transporting ATPase 4 OS=Arabidopsis thaliana OX=3702 GN=ALA4 PE=3 SV=2	At1g17500	1646.3	0	KOG0206	P-type ATPase	K01530//E7.6.2.1; phospholipid-translocating ATPase [EC:7.6.2.1]	0	1963.7	mus:103991225	--
Isoform0000690	XP_009382816.1	1666	0	XP_009382816.1 PREDICTED: ubiquitin carboxyl-terminal hydrolase 26 isoform X1 [Musa acuminata subsp. malaccensis] [Musa acuminata]	sp|A2XDG4|UBP26_ORYSI	1373.2	0	sp|A2XDG4|UBP26_ORYSI Ubiquitin carboxyl-terminal hydrolase 26 OS=Oryza sativa subsp. indica OX=39946 GN=UBP26 PE=3 SV=1	At3g49600_2	1147.9	0	KOG1863	Ubiquitin carboxyl-terminal hydrolase	--	--	--	--	--
Isoform0000691	THU61292.1	1833.5	0	THU61292.1 hypothetical protein C4D60_Mb07t21760 [Musa balbisiana]	sp|Q9AUR8|COPA1_ORYSJ	1649	0	sp|Q9AUR8|COPA1_ORYSJ Coatomer subunit alpha-1 OS=Oryza sativa subsp. japonica OX=39947 GN=Os03g0711400 PE=2 SV=1	At1g62020	1568.5	0	KOG0292	Vesicle coat complex COPI, alpha subunit	K05236//COPA; coatomer subunit alpha	0	1830.1	mus:103990415	--
Isoform0000692	XP_009418628.1	1489.2	0	XP_009418628.1 PREDICTED: probable ubiquitin-conjugating enzyme E2 23 [Musa acuminata subsp. malaccensis] [Musa acuminata]	sp|Q9ZVX1|UBC23_ARATH	905.6	7e-262	sp|Q9ZVX1|UBC23_ARATH Probable ubiquitin-conjugating enzyme E2 23 OS=Arabidopsis thaliana OX=3702 GN=UBC23 PE=1 SV=1	At2g16920	905.6	1.1e-262	KOG0895	Ubiquitin-conjugating enzyme	K10581//UBE2O; ubiquitin-conjugating enzyme E2 O [EC:2.3.2.24]	0	1489.2	mus:103998771	ko04120//Ubiquitin mediated proteolysis//Folding, sorting and degradation//Genetic Information Processing
Isoform0000693	XP_009381808.1	2161	0	XP_009381808.1 PREDICTED: trafficking protein particle complex II-specific subunit 130 homolog [Musa acuminata subsp. malaccensis] [Musa acuminata]	sp|Q2QNU0|TR130_ORYSJ	1803.1	0	sp|Q2QNU0|TR130_ORYSJ Trafficking protein particle complex II-specific subunit 130 homolog OS=Oryza sativa subsp. japonica OX=39947 GN=TRS130 PE=2 SV=1	At5g54440	1710.7	0	KOG1931	Putative transmembrane protein	K20307//TRAPPC10; trafficking protein particle complex subunit 10	0	2161	mus:103969893	--
Isoform0000694	XP_009416492.1	1209.1	0	XP_009416492.1 PREDICTED: probable ubiquitin-conjugating enzyme E2 24 isoform X2 [Musa acuminata subsp. malaccensis] [Musa acuminata]	sp|Q8VY10|UBC24_ARATH	744.2	2.7e-213	sp|Q8VY10|UBC24_ARATH Probable ubiquitin-conjugating enzyme E2 24 OS=Arabidopsis thaliana OX=3702 GN=UBC24 PE=1 SV=1	At2g16920	592.4	2e-168	KOG0895	Ubiquitin-conjugating enzyme	K10581//UBE2O; ubiquitin-conjugating enzyme E2 O [EC:2.3.2.24]	0	1205.7	mus:103997076	ko04120//Ubiquitin mediated proteolysis//Folding, sorting and degradation//Genetic Information Processing
Isoform0000695	XP_009408864.1	1959.1	0	XP_009408864.1 PREDICTED: phospholipid-transporting ATPase 6-like [Musa acuminata subsp. malaccensis] [Musa acuminata]	sp|Q9LNQ4|ALA4_ARATH	1660.2	0	sp|Q9LNQ4|ALA4_ARATH Probable phospholipid-transporting ATPase 4 OS=Arabidopsis thaliana OX=3702 GN=ALA4 PE=3 SV=2	At1g17500	1643.6	0	KOG0206	P-type ATPase	K01530//E7.6.2.1; phospholipid-translocating ATPase [EC:7.6.2.1]	0	1959.1	mus:103991225	--
Isoform0000696	RWW66203.1	984.2	3.4e-284	RWW66203.1 hypothetical protein BHE74_00026445 [Ensete ventricosum]	sp|Q84TI3|OBE4_ARATH	315.5	3.1e-84	sp|Q84TI3|OBE4_ARATH Protein OBERON 4 OS=Arabidopsis thaliana OX=3702 GN=OBE4 PE=1 SV=2	--	--	--	--	--	--	--	--	--	--
Isoform0000697	XP_009396089.1	1397.5	0	XP_009396089.1 PREDICTED: protein ENHANCED DOWNY MILDEW 2 [Musa acuminata subsp. malaccensis] [Musa acuminata]	sp|F4K3G5|EDM2_ARATH	803.9	2.9e-231	sp|F4K3G5|EDM2_ARATH Protein ENHANCED DOWNY MILDEW 2 OS=Arabidopsis thaliana OX=3702 GN=EDM2 PE=1 SV=1	--	--	--	--	--	--	--	--	--	--
Isoform0000698	RWW83382.1	1003.4	5.4e-290	RWW83382.1 hypothetical protein BHE74_00008111 [Ensete ventricosum]	sp|P18616|NRPB1_ARATH	921.4	1.2e-266	sp|P18616|NRPB1_ARATH DNA-directed RNA polymerase II subunit RPB1 OS=Arabidopsis thaliana OX=3702 GN=NRPB1 PE=1 SV=3	At4g35800	921.4	1.8e-267	KOG0260	RNA polymerase II, large subunit	K03006//RPB1; DNA-directed RNA polymerase II subunit RPB1 [EC:2.7.7.6]	1.6e-290	1003.4	mus:103985434	ko03020//RNA polymerase//Transcription//Genetic Information Processing
Isoform0000699	RZR81753.1	619.4	2.2e-174	RZR81753.1 hypothetical protein BHM03_00008047 [Ensete ventricosum]	--	--	--	--	--	--	--	--	--	--	--	--	--	--
Isoform0000700	XP_009408864.1	1972.6	0	XP_009408864.1 PREDICTED: phospholipid-transporting ATPase 6-like [Musa acuminata subsp. malaccensis] [Musa acuminata]	sp|Q9LNQ4|ALA4_ARATH	1642.5	0	sp|Q9LNQ4|ALA4_ARATH Probable phospholipid-transporting ATPase 4 OS=Arabidopsis thaliana OX=3702 GN=ALA4 PE=3 SV=2	At1g72700	1630.5	0	KOG0206	P-type ATPase	K01530//E7.6.2.1; phospholipid-translocating ATPase [EC:7.6.2.1]	0	1972.6	mus:103991225	--
Isoform0000701	--	--	--	--	sp|O93484|CO1A2_ONCMY	485	2.9e-135	sp|O93484|CO1A2_ONCMY Collagen alpha-2(I) chain OS=Oncorhynchus mykiss OX=8022 GN=col1a2 PE=2 SV=2	Hs4502947	412.9	2.1e-114	KOG3544	Collagens (type IV and type XIII), and related proteins	--	--	--	--	--
Isoform0000702	XP_009421159.1	580.9	8.7e-163	XP_009421159.1 PREDICTED: PHD finger protein At1g33420-like [Musa acuminata subsp. malaccensis] [Musa acuminata]	sp|Q9C810|Y1342_ARATH	357.1	9.3e-97	sp|Q9C810|Y1342_ARATH PHD finger protein At1g33420 OS=Arabidopsis thaliana OX=3702 GN=At1g33420 PE=1 SV=1	At1g33420	357.1	1.4e-97	KOG1844	PHD Zn-finger proteins	--	--	--	--	--
Isoform0000703	XP_009391006.1	1780	0	XP_009391006.1 PREDICTED: uncharacterized protein LOC103977266 [Musa acuminata subsp. malaccensis] [Musa acuminata]	sp|Q9QYY8|SPAST_MOUSE	241.5	5.6e-62	sp|Q9QYY8|SPAST_MOUSE Spastin OS=Mus musculus OX=10090 GN=Spast PE=1 SV=3	At1g02890_2	790.8	3.7e-228	KOG0737	AAA+-type ATPase	--	--	--	--	--
Isoform0000704	RRT84640.1	1974.1	0	RRT84640.1 hypothetical protein B296_00012988 [Ensete ventricosum]	sp|O57683|SF3B1_XENLA	1432.5	0	sp|O57683|SF3B1_XENLA Splicing factor 3B subunit 1 OS=Xenopus laevis OX=8355 GN=sf3b1 PE=2 SV=1	At5g64270	1720.3	0	KOG0213	Splicing factor 3b, subunit 1	K12828//SF3B1; splicing factor 3B subunit 1	0	1964.5	mus:103999839	ko03040//Spliceosome//Transcription//Genetic Information Processing
Isoform0000705	XP_009404264.1	936.8	6.2e-270	XP_009404264.1 PREDICTED: uncharacterized protein LOC103987635 [Musa acuminata subsp. malaccensis] [Musa acuminata]	--	--	--	--	--	--	--	--	--	--	--	--	--	--
Isoform0000706	XP_009379878.1	784.6	4e-224	XP_009379878.1 PREDICTED: auxin response factor 7 [Musa acuminata subsp. malaccensis] [Musa acuminata]	sp|Q6YVY0|ARFG_ORYSJ	683.7	4.3e-195	sp|Q6YVY0|ARFG_ORYSJ Auxin response factor 7 OS=Oryza sativa subsp. japonica OX=39947 GN=ARF7 PE=2 SV=1	--	--	--	--	--	K14486//K14486; auxin response factor	1.2e-224	784.6	mus:103968405	ko04075//Plant hormone signal transduction//Signal transduction//Environmental Information Processing
Isoform0000707	XP_009390590.1	1939.9	0	XP_009390590.1 PREDICTED: sister chromatid cohesion protein PDS5 homolog A-like isoform X1 [Musa acuminata subsp. malaccensis] [Musa acuminata]	sp|Q04264|PDS5_YEAST	111.3	8.8e-23	sp|Q04264|PDS5_YEAST Sister chromatid cohesion protein PDS5 OS=Saccharomyces cerevisiae (strain ATCC 204508 / S288c) OX=559292 GN=PDS5 PE=1 SV=1	At5g47690	1252.7	0	KOG1525	Sister chromatid cohesion complex Cohesin, subunit PDS5	K11267//PDS5; sister chromatid cohesion protein PDS5	0	1939.9	mus:103976950	--
Isoform0000708	XP_009410703.1	1136.3	0	XP_009410703.1 PREDICTED: uncharacterized protein LOC103992609 [Musa acuminata subsp. malaccensis] [Musa acuminata]	sp|Q947D2|PRAF1_ARATH	581.6	2.3e-164	sp|Q947D2|PRAF1_ARATH PH, RCC1 and FYVE domains-containing protein 1 OS=Arabidopsis thaliana OX=3702 GN=PRAF1 PE=1 SV=1	7295603	198.7	6.3e-50	KOG1426	FOG: RCC1 domain	--	--	--	--	--
Isoform0000709	XP_009383583.1	2238.8	0	XP_009383583.1 PREDICTED: DENN domain and WD repeat-containing protein SCD1 isoform X1 [Musa acuminata subsp. malaccensis] [Musa acuminata]	sp|Q8RXA7|SCD1_ARATH	1682.2	0	sp|Q8RXA7|SCD1_ARATH DENN domain and WD repeat-containing protein SCD1 OS=Arabidopsis thaliana OX=3702 GN=SCD1 PE=1 SV=1	At1g49040	1620.9	0	KOG2127	Calmodulin-binding protein CRAG, contains DENN domain	--	--	--	--	--
Isoform0000710	XP_009409951.1	2093.5	0	XP_009409951.1 PREDICTED: phospholipid-transporting ATPase 3-like [Musa acuminata subsp. malaccensis] [Musa acuminata]	sp|Q9XIE6|ALA3_ARATH	1796.6	0	sp|Q9XIE6|ALA3_ARATH Phospholipid-transporting ATPase 3 OS=Arabidopsis thaliana OX=3702 GN=ALA3 PE=1 SV=2	At1g59820	1796.6	0	KOG0206	P-type ATPase	K14802//DRS2; phospholipid-transporting ATPase [EC:7.6.2.1]	0	2093.5	mus:103992087	--
Isoform0000711	XP_010909957.1	1080.9	0	XP_010909957.1 translocase of chloroplast 159, chloroplastic isoform X2 [Elaeis guineensis]	sp|O81283|TC159_ARATH	883.6	2.8e-255	sp|O81283|TC159_ARATH Translocase of chloroplast 159, chloroplastic OS=Arabidopsis thaliana OX=3702 GN=TOC159 PE=1 SV=1	--	--	--	--	--	--	--	--	--	--
Isoform0000712	THU58909.1	505.8	3.6e-140	THU58909.1 hypothetical protein C4D60_Mb03t19440 [Musa balbisiana]	sp|Q0JDM0|C3H27_ORYSJ	188	7.4e-46	sp|Q0JDM0|C3H27_ORYSJ Zinc finger CCCH domain-containing protein 27 OS=Oryza sativa subsp. japonica OX=39947 GN=Os04g0394300 PE=2 SV=2	At3g27700	156.4	3.6e-37	KOG2135	Proteins containing the RNA recognition motif	K13192//RBM26; RNA-binding protein 26	2.2e-138	498	mus:103979444	--
Isoform0000713	XP_004345173.1	584.3	7.8e-164	XP_004345173.1 major vault protein [Capsaspora owczarzaki ATCC 30864]	sp|Q6P3L0|MVP_DANRE	815.1	1.2e-234	sp|Q6P3L0|MVP_DANRE Major vault protein OS=Danio rerio OX=7955 GN=mvp PE=2 SV=1	--	--	--	--	--	--	--	--	--	--
Isoform0000714	XP_009379870.1	959.5	8.8e-277	XP_009379870.1 PREDICTED: transcriptional corepressor SEUSS-like isoform X2 [Musa acuminata subsp. malaccensis] [Musa acuminata]	sp|Q8W234|SEUSS_ARATH	495.4	2.1e-138	sp|Q8W234|SEUSS_ARATH Transcriptional corepressor SEUSS OS=Arabidopsis thaliana OX=3702 GN=SEU PE=1 SV=1	--	--	--	--	--	--	--	--	--	--
Isoform0000715	PPR87032.1	352.1	6.5e-94	PPR87032.1 hypothetical protein GOBAR_AA33653 [Gossypium barbadense]	sp|Q6ENB7|YCF68_ORYNI	153.7	1.5e-35	sp|Q6ENB7|YCF68_ORYNI Uncharacterized protein ycf68 OS=Oryza nivara OX=4536 GN=ycf68-1 PE=3 SV=1	--	--	--	--	--	--	--	--	--	--
Isoform0000716	XP_009399230.1	819.3	1.5e-234	XP_009399230.1 PREDICTED: auxin response factor 17 [Musa acuminata subsp. malaccensis] [Musa acuminata]	sp|Q653U3|ARFQ_ORYSJ	606.3	8.8e-172	sp|Q653U3|ARFQ_ORYSJ Auxin response factor 17 OS=Oryza sativa subsp. japonica OX=39947 GN=ARF17 PE=2 SV=1	--	--	--	--	--	--	--	--	--	--
Isoform0000717	XP_009380481.1	966.8	5.6e-279	XP_009380481.1 PREDICTED: uncharacterized protein LOC103968867 [Musa acuminata subsp. malaccensis] [Musa acuminata]	--	--	--	--	--	--	--	--	--	--	--	--	--	--
Isoform0000718	XP_009408649.1	1332	0	XP_009408649.1 PREDICTED: uncharacterized protein LOC103991019 isoform X1 [Musa acuminata subsp. malaccensis] [Musa acuminata]	--	--	--	--	--	--	--	--	--	--	--	--	--	--
Isoform0000719	THU50295.1	244.2	1.9e-61	THU50295.1 hypothetical protein C4D60_Mb06t18710 [Musa balbisiana]	sp|O04486|RAA2A_ARATH	231.5	5.9e-59	sp|O04486|RAA2A_ARATH Ras-related protein RABA2a OS=Arabidopsis thaliana OX=3702 GN=RABA2A PE=2 SV=1	At1g09630	231.5	8.8e-60	KOG0087	GTPase Rab11/YPT3, small G protein superfamily	K07904//RAB11A; Ras-related protein Rab-11A	1.3e-61	243	mus:103988133	ko04144//Endocytosis//Transport and catabolism//Cellular Processes
[truncated: 25,871 more rows]

## Sheet: Table S4
	Table S4 qRT-PCR primers for candidate genes.
Gene ID	Symbol	Forward primers	Reverse primers	Transcriptome		Relative expression
[truncated: 18 more rows]
